# Supplementary material for: Pseudomonas syringae Pathovar syringae Infection Reveals Different Defense Mechanisms in Two Sweet Cherry Cultivars
Source: Plants (Basel). 2024 Dec 31;14(1):87. doi: 10.3390/plants14010087 (PMC11722771; doi:10.3390/plants14010087)
Supplement: Supplementary file 1 [file plants-14-00087-s001.zip]

Archive with 1 entries (1 files):
- plants-3380742-supplementary.xlsx
