# Supplementary material for: Pseudomonas syringae Pathovar syringae Infection Reveals Different Defense Mechanisms in Two Sweet Cherry Cultivars
Source: Plants (Basel). 2024 Dec 31;14(1):87. doi: 10.3390/plants14010087 (PMC11722771; doi:10.3390/plants14010087)
Supplement: Supplementary file 1 [file plants-14-00087-s001.zip › plants-3380742-supplementary.xlsx]

## Sheet: S1
Table S1: Mapping analysis against the Pss11116B1 reference transcriptome
	Mapped reads
Muestra	Count	Percentage of reads (%)	Average length	Number of bases	Percentage of bases (%)	total read count >0	Higher average coverage	Gen	N° reads
T1_R1_1	178	0.36	501	89252	0.19	40	JARNJA0100000055	16s RNA	11
T1_R2_1	192	0.35	523	100414	0.20	42	JARNJA0100000055	16s RNA	7
T1_R3_1	64	0.12	451	28887	0.06	24	JARNJA0100000060	23s RNA	6
T2_R1_1	5	0.01	594	2972	0.01	3	JARNJA0100000064	23s RNA	2
T2_R2_1	7	0.02	430	3007	0.01	4	JARNJA0100000064	23s RNA	3
T2_R3_1	8	0.01	606	4844	0.01	3	JARNJA0100000064	23s RNA	3
T3_R1_1	139	0.28	553	76915	0.16	34	JARNJA0100000055	16s RNA	7
T3_R2_1	305	0.66	551	168151	0.38	46	JARNJA0100000064	23s RNA	4
T3_R3_1	11	0.02	471	5181	0.01	9	JARNJA0100000060	23s RNA	1
T4_R1_1	7	0.02	386	2703	0.01	3	JARNJA0100000064	23s RNA	2
T4_R2_1	4	0.01	421	1684	0.00	3	JARNJA0100000064	23s RNA	2
T4_R3_1	13	0.03	631	8199	0.02	3	JARNJA0100000055	16s RNA	6
T1_R1_2	117	0.23	472	55176	0.11	38	JARNJA0100000064	23s RNA	3
T1_R2_2	101	0.23	507	51,24	0.12	32	JARNJA0100000055	16s RNA	9
T1_R3_2	29	0.05	477	13,82	0.03	19	JARNJA0100000060	23s RNA	2
T2_R1_2	4	0.01	391	1565	0.00	3	JARNJA0100000060	23s RNA	2
T2_R2_2	3	0.00	371	1113	0.00	3	JARNJA0100000064	23s RNA	1
T2_R3_2	1	0.00	346	346	0.00	1	JARNJA010000055		1
T3_R1_2	112	0.24	492	55,08	0.12	31	JARNJA0100000055	16s RNA	3
T3_R2_2	41	0.09	524	21501	0.05	19	JARNJA0100000055	16s RNA	6
T3_R3_2	296	0.62	528	156293	0.34	45	JARNJA0100000064	23s RNA	3
T4_R1_2	23	0.05	557	12808	0.03	11	JARNJA0100000064	23s RNA	5
T4_R2_2	15	0.03	679	10186	0.02	4	JARNJA0100000055	16s RNA	1
T4_R3_2	5	0.01	437	2187	0.00	3	JARNJA0100000060	23s RNA	2

## Sheet: S2
Table S2: Transcriptome Illumina sequencing results
Sample ID	Total bases (bp)	Total reads	GC(%)	AT(%)	Q20(%)	Q30(%)	Avg.length	Number of reads after trim	Percentage trimmed (%)	Avg.length after trim
T1R1_1	8037261900	53226900	47.5	52.5	97.5	93.7	151	51500508	98.32	135.26
T1R2_1	8567036340	56735340	46.8	53.2	96.9	92.2	151	54755316	98.1	133.92
T1R3_1	7558063702	50053402	45.9	54.1	96.7	92.2	151	48996705	97.89	135.48
T2R1_1	7569395346	50128446	46.9	53.1	97.7	94.2	151	48620934	98.45	135.17
T2R2_1	8439870784	55893184	46.5	53.6	96	90.8	151	52602304	96.96	135.88
T2R3_1	7616575598	50440898	45.2	54.8	97.2	92.7	151	49008118	98.47	135.15
T3R1_1	8544433452	56585652	47.3	52.8	97.6	93.9	151	54863828	98.42	136.03
T3R2_1	7813335846	51743946	46.6	53.4	97.6	93.9	151	50077782	98.34	135.43
T3R3_1	8339579906	55229006	45.5	54.5	97.2	92.9	151	54285435	98.29	135.67
T4R1_1	8835842010	58515510	47.6	52.4	97.2	93.3	151	56246294	97.97	134.67
T4R2_1	8030791852	53184052	46.3	53.7	97.2	93.4	151	51086830	97.96	136.64
T4R3_1	8022525508	53129308	47.4	52.6	97.8	94.2	151	51612996	98.53	135.91
T1R1_7	8937381960	59187960	46.3	53.7	97.4	93.4	151	70610358	95.98	129.55
T1R2_7	7870975264	52125664	47.4	52.6	97.2	92.1	151	58217651	98.36	136
T1R3_7	11109173284	73570684	45.9	54.1	94.9	88.4	151	51351182	98.51	137.54
T2R1_7	8501184938	56299238	46.2	53.8	95.9	90.7	151	51725659	96.24	128.45
T2R2_7	11659782402	77217102	46.5	53.5	97.2	92.9	151	54313331	96.47	129.86
T2R3_7	8115395642	53744342	46.5	53.5	95.4	89.6	151	75719399	98.06	133.54
T3R1_7	9217270728	61041528	48.4	51.6	97.1	92.3	151	61397494	98.25	138.18
T3R2_7	9435682866	62487966	49.2	50.8	97.3	92.8	151	60057490	98.39	137.27
T3R3_7	9259128230	61318730	48.2	51.8	97.2	92.1	151	60379516	98.47	137.77
T4R1_7	8021423812	53122012	47.7	52.3	97	91.9	151	49630036	97.98	137.68
T4R2_7	7648449584	50651984	47.4	52.6	97.2	92.7	151	52135480	98.14	137.93
T4R3_7	9468002000	62702000	47.7	52.3	97.3	92.6	151	61829320	98.61	136.15

## Sheet: S3
Table S3: DEGs between cultivar ‘Bing’ and ‘Santina’ at 1-7 dpi
		1dpi				7dpi
		Bing		Santina		Bing		Santina
Protein name	ID	Fold change	FDR p-value	Fold change	FDR p-value	Fold change	FDR p-value	Fold change	FDR p-value
(-)-alpha-pinene synthase-like	XP_021801445			5.12	0.001	5.32	0.001
(-)-alpha-pinene synthase-like	XP_021801779			-6.3	0.036
(-)-alpha-pinene synthase-like	XP_021801780	5.04	0
(-)-alpha-pinene synthase-like	XP_021833124			18.14	0	66.15	0
(-)-alpha-pinene synthase-like isoform X1	XP_021814270	9.97	0.003
(-)-alpha-pinene synthase-like isoform X1 ((-)-alpha-pinene synthase-like isoform X2)	XP_021827711			-7.87	0	-8.12	0.001
(-)-alpha-pinene synthase-like isoform X1 ((-)-alpha-pinene synthase-like isoform X2)	XP_021827712			-8	0	-7.14	0.007
(-)-alpha-pinene synthase-like isoform X2	XP_021814271	7.49	0.039
(+)-neomenthol dehydrogenase-like	XP_021817003			2.98	0.037	7.1	0.001
(3S.6E)-nerolidol synthase 1-like isoform X1	XP_021828297			3.37	0.019
(E.E)-alpha-farnesene synthase-like	XP_021802377			8.4	0.001
(E.E)-alpha-farnesene synthase-like	XP_021818254			8.99	0	7.06	0.038
(E.E)-alpha-farnesene synthase-like isoform X1 ((E.E)-alpha-farnesene synthase-like isoform X2)	XP_021828296			11.02	0
(R)-mandelonitrile lyase (EC 4.1.2.10)	XP_021803860			-10.88	0.009
(R)-mandelonitrile lyase (EC 4.1.2.10)	XP_021808874			28.54	0	6.74	0
(R)-mandelonitrile lyase (EC 4.1.2.10)	XP_021808878			-4.69	0
(R)-mandelonitrile lyase (EC 4.1.2.10)	XP_021808905			-23.56	0.033
(R)-mandelonitrile lyase (EC 4.1.2.10)	XP_021826722			38.83	0	6.15	0
(RS)-norcoclaurine 6-O-methyltransferase-like	XP_021810362					-2.58	0.006
(S)-2-hydroxy-acid oxidase (EC 1.1.3.15)	XP_021828423			-2.63	0.001
(S)-2-hydroxy-acid oxidase (EC 1.1.3.15)	XP_021829128							-4.45	0.037
(S)-2-hydroxy-acid oxidase (EC 1.1.3.15)	XP_021832191			-4.02	0
(S)-2-hydroxy-acid oxidase (EC 1.1.3.15)	XP_021832200			-4.13	0
(S)-coclaurine N-methyltransferase-like	XP_021823818			-2.42	0.001
(S)-coclaurine N-methyltransferase-like isoform X1	XP_021823902			-4.07	0.019
1.4-alpha-glucan branching enzyme (EC 2.4.1.18)	XP_021810095			-3.99	0
1.4-alpha-glucan branching enzyme (EC 2.4.1.18)	XP_021810096			-3.07	0
1.4-alpha-glucan branching enzyme (EC 2.4.1.18)	XP_021810097					-127.71	0
1.4-alpha-glucan branching enzyme (EC 2.4.1.18)	XP_021810224			-3.32	0
1.4-dihydroxy-2-naphthoyl-CoA synthase. peroxisomal	XP_021809811			-3.27	0.001
12-oxophytodienoate reductase 2-like	XP_021806805			2.06	0.002
12-oxophytodienoate reductase 2-like	XP_021806811			3.81	0
12-oxophytodienoate reductase 2-like	XP_021806812			4.9	0
12-oxophytodienoate reductase 2-like	XP_021806817			3.47	0
12-oxophytodienoate reductase 3	XP_021804971			2.27	0.003
12S seed storage protein CRB-like	XP_021800663			-2.45	0
15.7 kDa heat shock protein. peroxisomal	XP_021808677			-2.81	0.014
15-cis-phytoene synthase (EC 2.5.1.32)	XP_021823831			-2.88	0
15-cis-phytoene synthase (EC 2.5.1.32)	XP_021823832			-2.41	0.004
16S rRNA (cytosine(967)-C(5))-methyltransferase (EC 2.1.1.176) (16S rRNA m5C967 methyltransferase) (rRNA (cytosine-C(5)-)-methyltransferase RsmB)	XP_021818000			-2.78	0.035
17.8 kDa class I heat shock protein-like	XP_021813738			-3.06	0.014
18.1 kDa class I heat shock protein-like	XP_021821796					-2.91	0.03
18.1 kDa class I heat shock protein-like	XP_021829562			-2.88	0.01
18.5 kDa class I heat shock protein	XP_021828828			-2.34	0.048
18.5 kDa class I heat shock protein-like	XP_021828841			-3.61	0
1-acylglycerol-3-phosphate O-acyltransferase (EC 2.3.1.51)	XP_021827772			-201.47	0.029
1-acylglycerol-3-phosphate O-acyltransferase (EC 2.3.1.51)	XP_021827774			-223.81	0.025
1-aminocyclopropane-1-carboxylate oxidase	XP_021806596			-21.06	0.037
1-aminocyclopropane-1-carboxylate oxidase	XP_021831405			3.79	0
1-aminocyclopropane-1-carboxylate oxidase homolog 11-like isoform X2	XP_021814744			5.74	0.001
1-aminocyclopropane-1-carboxylate oxidase homolog 12-like	XP_021804664					4.3	0.023
1-aminocyclopropane-1-carboxylate oxidase homolog 1-like	XP_021804662			2.17	0.002
1-aminocyclopropane-1-carboxylate oxidase homolog 1-like	XP_021807380			12	0.002			-16.99	0.015
1-aminocyclopropane-1-carboxylate oxidase homolog 1-like	XP_021807481			317.62	0.013
1-aminocyclopropane-1-carboxylate oxidase homolog 1-like	XP_021807489			16.46	0.001
1-aminocyclopropane-1-carboxylate oxidase homolog 1-like	XP_021814746			20.1	0			-9.63	0.001
1-aminocyclopropane-1-carboxylate oxidase homolog 1-like	XP_021817928			2.89	0	5.79	0
1-aminocyclopropane-1-carboxylate oxidase homolog 1-like	XP_021817929			3.51	0	7.86	0
1-aminocyclopropane-1-carboxylate oxidase homolog 4-like	XP_021819154					13.23	0
1-aminocyclopropane-1-carboxylate synthase 1	XP_021807957			72.76	0
1-deoxy-D-xylulose-5-phosphate synthase (EC 2.2.1.7)	XP_021808622			-2.16	0.008
1-phosphatidylinositol 4-kinase (EC 2.7.1.67)	XP_021826357			-2.39	0.019	-2.09	0.006
1-phosphatidylinositol-3-phosphate 5-kinase (EC 2.7.1.150)	XP_021819885					-341.48	0.021
2.4-dienoyl-CoA reductase [(3E)-enoyl-CoA-producing] (EC 1.3.1.124)	XP_021826571			2.24	0.001
21 kDa protein	XP_021823466	2.57	0.032
25S rRNA (Cytosine-C(5))-methyltransferase nop2-like	XP_021806731			2.06	0.001
26.5 kDa heat shock protein. mitochondrial	XP_021806428			-2.34	0.043
28 kDa ribonucleoprotein. chloroplastic-like	XP_021813469			-3.28	0
2-alkenal reductase (NADP(+)-dependent)-like	XP_021800366			-2.62	0.001
2-alkenal reductase (NADP(+)-dependent)-like	XP_021806604			6.5	0	18.06	0
2-alkenal reductase (NADP(+)-dependent)-like	XP_021814086			18.38	0
2-alkenal reductase (NADP(+)-dependent)-like	XP_021822881			-2.09	0.005	-2.67	0
2-alkenal reductase (NADP(+)-dependent)-like	XP_021832124			16.93	0	11.12	0
2-heptyl-3-hydroxy-4(1H)-quinolone synthase	XP_021813590			-3.49	0.012
2-hydroxyacyl-CoA lyase	XP_021823146			3.49	0	2.15	0.008
2-hydroxyisoflavanone dehydratase-like	XP_021830139					5.08	0.008
2-hydroxyisoflavanone dehydratase-like	XP_021830140			11.04	0
2-hydroxyisoflavanone dehydratase-like	XP_021834365					10.26	0
2-hydroxyisoflavanone dehydratase-like	XP_021834366			8.67	0	3.91	0.011
2-hydroxyisoflavanone dehydratase-like	XP_021834369					9.02	0
2-methyl-6-phytyl-1.4-hydroquinone methyltransferase. chloroplastic	XP_021821901			-2.28	0.006
2-methyl-6-phytyl-1.4-hydroquinone methyltransferase. chloroplastic	XP_021821902			-2.23	0.006
2-methylene-furan-3-one reductase-like	XP_021809725			-4.5	0
2-oxoglutarate-dependent dioxygenase DAO-like	XP_021804598	2.17	0.003			5.68	0
2-oxoisovalerate dehydrogenase subunit alpha 2. mitochondrial	XP_021807315			-2.01	0.003
2-succinylbenzoate--CoA ligase. chloroplastic/peroxisomal	XP_021812410			-3.35	0.013
3'(2').5'-bisphosphate nucleotidase (EC 3.1.3.7)	XP_021809211			166.66	0.044
30S ribosomal protein 2. chloroplastic	XP_021818996			-2.52	0.02
30S ribosomal protein S1 homolog	XP_021805161			-2.89	0.001
30S ribosomal protein S10. chloroplastic	XP_021833921			-2.1	0.025
30S ribosomal protein S13. chloroplastic-like	XP_021810315			-2.43	0.007
30S ribosomal protein S17-like	XP_021831694			2.15	0.014
30S ribosomal protein S6 alpha. chloroplastic	XP_021831777			-2.5	0.002
3-epi-6-deoxocathasterone 23-monooxygenase	XP_021827147					2.57	0.016
3-epi-6-deoxocathasterone 23-monooxygenase isoform X1	XP_021834123			-2.39	0.001
3-epi-6-deoxocathasterone 23-monooxygenase isoform X2	XP_021834131			-2.29	0.001
3-hexulose-6-phosphate isomerase	XP_021826983			-2.75	0.003
3-hydroxybenzoate 6-hydroxylase 1-like	XP_021802358					7.93	0.001
3-hydroxybenzoate 6-hydroxylase 1-like	XP_021820470	-2.44	0
3-hydroxyisobutyryl-CoA hydrolase (HIB-CoA hydrolase) (HIBYL-CoA-H) (EC 3.1.2.4) (3-hydroxyisobutyryl-coenzyme A hydrolase)	XP_021824375					-4.48	0.041
3-hydroxyisobutyryl-CoA hydrolase (HIB-CoA hydrolase) (HIBYL-CoA-H) (EC 3.1.2.4) (3-hydroxyisobutyryl-coenzyme A hydrolase)	XP_021824875					-2.35	0
3-hydroxyisobutyryl-CoA hydrolase (HIB-CoA hydrolase) (HIBYL-CoA-H) (EC 3.1.2.4) (3-hydroxyisobutyryl-coenzyme A hydrolase)	XP_021824881					-2.44	0.001
3-ketoacyl-CoA synthase (EC 2.3.1.-)	XP_021805258			-5.11	0.002			15.42	0.021
3-ketoacyl-CoA synthase (EC 2.3.1.-)	XP_021813822			-13.9	0			21.68	0.013
3-ketoacyl-CoA synthase (EC 2.3.1.-)	XP_021814381			-5.75	0.002			23.41	0.01
3-ketoacyl-CoA synthase (EC 2.3.1.-)	XP_021815002			2.08	0.012
3-ketoacyl-CoA synthase (EC 2.3.1.-)	XP_021822094					-3.06	0
3-ketoacyl-CoA synthase (EC 2.3.1.-)	XP_021830012					-2.75	0
3-ketoacyl-CoA thiolase 2. peroxisomal-like	XP_021834832			4.32	0	2.98	0.001
3-methyl-2-oxobutanoate hydroxymethyltransferase (EC 2.1.2.11)	XP_021807935			2.51	0
3-oxoacyl-[acyl-carrier-protein] reductase (EC 1.1.1.100)	XP_021809597					-2.12	0.001
3-oxoacyl-[acyl-carrier-protein] reductase FabG	XP_021823140			2.08	0.018
40S ribosomal protein S11	XP_021808936			2.46	0
40S ribosomal protein S14-3	XP_021819424			2.21	0.001
40S ribosomal protein S17-2-like	XP_021819163			2.04	0.017
40S ribosomal protein S2-4-like	XP_021813613			2.13	0.014
40S ribosomal protein S26	XP_021801595			2.06	0.002
40S ribosomal protein S29-like	XP_021832581			2.17	0.01
40S ribosomal protein S3-3-like	XP_021805016			2.05	0.004
40S ribosomal protein S6	XP_021816386			2.07	0.002
40S ribosomal protein S9-2-like isoform X1	XP_021820648			2.59	0
4-coumarate--CoA ligase-like 5	XP_021810250			2.58	0
4-coumarate--CoA ligase-like 9	XP_021809648					2.98	0
4-coumarate--CoA ligase-like 9 isoform X4	XP_021800975					-3.17	0.001
4-hydroxy-4-methyl-2-oxoglutarate aldolase (HMG aldolase) (EC 4.1.1.112) (EC 4.1.3.17) (Oxaloacetate decarboxylase)	XP_021818392			-32.12	0.017	-270.02	0.041
4-hydroxybenzoate polyprenyltransferase. mitochondrial (4-HB polyprenyltransferase) (EC 2.5.1.39) (Para-hydroxybenzoate--polyprenyltransferase) (PHB:PPT) (PHB:polyprenyltransferase)	XP_021811414					6.8	0
50S ribosomal protein L13. chloroplastic	XP_021809678			-2.3	0.01
50S ribosomal protein L19. chloroplastic	XP_021813587			-2.65	0
50S ribosomal protein L25-like	XP_021815945			2.34	0.005
50S ribosomal protein L29. chloroplastic	XP_021803456			-2.33	0.006
50S ribosomal protein L31	XP_021831521			-2.1	0.004
50S ribosomal protein L34. chloroplastic	XP_021812167			-3.24	0
50S ribosomal protein L35	XP_021821783			-2.08	0.04
50S ribosomal protein L9. chloroplastic (CL9)	XP_021812203			-2.41	0.036
5'-3' exoribonuclease (EC 3.1.13.-)	XP_021831004			3.38	0
5'-adenylylsulfate reductase 3. chloroplastic-like	XP_021821504					3.23	0.009
5'-nucleotidase domain-containing protein 4 isoform X2	XP_021826502	-2.93	0.024
60S ribosomal protein L21-1-like	XP_021827475			2.28	0.022
60S ribosomal protein L24-like	XP_021809828			2.52	0.001
60S ribosomal protein L31	XP_021822810			2.24	0.001
60S ribosomal protein L3-2	XP_021824702			2.47	0
60S ribosomal protein L32-1	XP_021825689			2.27	0
60S ribosomal protein L4-like	XP_021800193			2.02	0.007
60S ribosomal protein L6	XP_021812721			2.13	0.001
65-kDa microtubule-associated protein 1	XP_021825702			-2.41	0.007
7-deoxyloganetin glucosyltransferase-like	XP_021833304			10.37	0	5.69	0
7-ethoxycoumarin O-deethylase-like	XP_021810317			-2.08	0.015
7-hydroxymethyl chlorophyll a reductase. chloroplastic-like	XP_021807017			-2.36	0.027
8-amino-7-oxononanoate synthase-like	XP_021823365			2.2	0.004
9-cis-epoxycarotenoid dioxygenase NCED1. chloroplastic-like	XP_021832471	2.03	0.02
AAA-ATPase ASD. mitochondrial-like	XP_021808776					3.21	0
AAA-ATPase ASD. mitochondrial-like	XP_021808823					4.51	0
AAA-ATPase At2g18193-like	XP_021833874					2.36	0.007
AAA-ATPase At2g46620-like	XP_021805510					3.7	0
AAA-ATPase At3g28580-like	XP_021808774					3.33	0
AAA-ATPase At3g28580-like	XP_021808809			2.02	0.003
AAA-ATPase At3g50940-like	XP_021834007			-3.12	0
AAA-ATPase At5g57480	XP_021810065			4.26	0.001
ABC transporter B family member 11-like	XP_021821988			4.19	0
ABC transporter B family member 11-like	XP_021821997			3.75	0
ABC transporter B family member 13-like	XP_021831220			-6.97	0
ABC transporter B family member 2	XP_021832539			-6.42	0
ABC transporter B family member 4-like isoform X1	XP_021822017			5.6	0
ABC transporter B family member 4-like isoform X2	XP_021822022			3.16	0
ABC transporter B family member 8	XP_021807104	4.41	0
ABC transporter C family member 13 isoform X2	XP_021821856	-74.7	0.001			-20.06	0.003
ABC transporter C family member 3-like	XP_021820310			2.77	0.002
ABC transporter D family member 2. chloroplastic	XP_021802402			-2	0.01
ABC transporter E family member 2-like isoform X1	XP_021808679					3.89	0.006
ABC transporter G family member 10-like	XP_021821219					-2.72	0
ABC transporter G family member 11	XP_021821284			-2.6	0.046
ABC transporter G family member 11-like	XP_021826730			2.49	0.001	6.55	0
ABC transporter G family member 15-like	XP_021810622					3.46	0.033
ABC transporter G family member 20-like	XP_021831370					-2.44	0
ABC transporter G family member 22-like isoform X1	XP_021804254					-2.65	0
ABC transporter G family member 22-like isoform X1	XP_021804479					-2.55	0
ABC transporter G family member 28 isoform X1	XP_021812365			-3.8	0.047
ABC transporter G family member 29-like	XP_021833646					3.33	0
ABC transporter G family member 32 isoform X1 (ABC transporter G family member 32 isoform X2)	XP_021817757					-2.8	0
ABC transporter G family member 32 isoform X1 (ABC transporter G family member 32 isoform X2)	XP_021817758					-2.84	0
ABC transporter G family member 36-like	XP_021803675					4.33	0.012
ABC transporter G family member 36-like	XP_021818788					3.28	0.006
ABC transporter G family member 4	XP_021827008			-3.79	0.013
ABC transporter G family member 6-like	XP_021813762					-2.26	0.001
ABC-type xenobiotic transporter (EC 7.6.2.2)	XP_021802235			3.25	0	2.25	0.013
ABC-type xenobiotic transporter (EC 7.6.2.2)	XP_021814696	2.51	0.001			5.23	0
ABC-type xenobiotic transporter (EC 7.6.2.2)	XP_021815788			2.23	0	2.67	0
ABC-type xenobiotic transporter (EC 7.6.2.2)	XP_021826868					4.24	0
ABC-type xenobiotic transporter (EC 7.6.2.2)	XP_021827237			2.17	0.001	2.02	0.01
ABC-type xenobiotic transporter (EC 7.6.2.2)	XP_021832822			-2.33	0			-2.24	0.002
ABC-type xenobiotic transporter (EC 7.6.2.2)	XP_021832873			2.44	0.001	2.51	0
Abietadienol/abietadienal oxidase	XP_021802176					48.74	0.002
Abscisate beta-glucosyltransferase-like	XP_021833173	-2.58	0.019
Abscisic acid 8'-hydroxylase 1-like	XP_021827420					4.14	0
Abscisic acid 8'-hydroxylase 2 isoform X1	XP_021814318			5.11	0.005	8.55	0.001
Abscisic acid 8'-hydroxylase 2 isoform X2	XP_021814319					3.06	0.011
Abscisic acid 8'-hydroxylase 2 isoform X3	XP_021814321			149.35	0.049
Abscisic acid 8'-hydroxylase 4	XP_021831722			-3.47	0.001
Abscisic acid 8'-hydroxylase 4-like	XP_021820250	-5.4	0.028
Abscisic acid receptor PYL1-like	XP_021827380	3.08	0.047			3.15	0.013
Abscisic acid receptor PYL4	XP_021826476	10.69	0.001			15.63	0.021
Abscisic acid receptor PYL4-like	XP_021819975	3.57	0.028
ABSCISIC ACID-INSENSITIVE 5-like protein 7	XP_021831726			-2.12	0.017
ABSCISIC ACID-INSENSITIVE 5-like protein 7	XP_021831727			-2	0.03
ABSCISIC ACID-INSENSITIVE 5-like protein 7	XP_021831728			-2.41	0.005
Acetolactate synthase (EC 2.2.1.6)	XP_021811780			3.92	0	2.12	0.047
Acetolactate synthase small subunit 1. chloroplastic-like	XP_021813181			2.51	0
Acetolactate synthase small subunit 2. chloroplastic	XP_021814097			2.84	0
Acetyl-CoA acetyltransferase. cytosolic 1	XP_021805887			2.27	0.002	2.06	0.016
acetyl-CoA carboxytransferase (EC 2.1.3.15)	XP_021817068			-2.41	0.004
Acid phosphatase 1	XP_021832039			6.98	0
Acid phosphatase 1	XP_021832040			5.51	0.002	4.87	0.04
Acid phosphatase 1-like	XP_021800528	2.82	0
Acidic mammalian chitinase-like	XP_021820895							-3.33	0.04
Acireductone dioxygenase (Acireductone dioxygenase (Fe(2+)-requiring)) (ARD') (Fe-ARD) (EC 1.13.11.54) (Acireductone dioxygenase (Ni(2+)-requiring)) (ARD) (Ni-ARD) (EC 1.13.11.53)	XP_021828170					11.03	0.027
Aconitate hydratase (Aconitase) (EC 4.2.1.3)	XP_021822858			2.19	0.003
ACT domain-containing protein ACR (Protein ACT DOMAIN REPEATS)	XP_021810324	2.21	0.002
ACT domain-containing protein ACR (Protein ACT DOMAIN REPEATS)	XP_021813843			-2.29	0.001
ACT domain-containing protein ACR (Protein ACT DOMAIN REPEATS)	XP_021813928					2.09	0.016
ACT domain-containing protein ACR (Protein ACT DOMAIN REPEATS)	XP_021822349			11.86	0
ACT domain-containing protein ACR (Protein ACT DOMAIN REPEATS)	XP_021823067					-2.82	0
ACT domain-containing protein ACR (Protein ACT DOMAIN REPEATS)	XP_021824023			-2.19	0.004
Actin-related protein 8 isoform X3	XP_021826782			-16.72	0
Activating signal cointegrator 1 complex subunit 2 homolog	XP_021833903			29.52	0.002
activation of GTPase activity	XP_021815856			2.01	0.01
Acyl-[acyl-carrier-protein] hydrolase (EC 3.1.2.-)	XP_021818320					-11.49	0.004
Acyl-[acyl-carrier-protein] hydrolase (EC 3.1.2.-)	XP_021818321					-3.36	0
acylaminoacyl-peptidase (EC 3.4.19.1)	XP_021822052			-22.04	0.024
Acyl-CoA-binding domain-containing protein 4	XP_021818715			-4.65	0
Acyl-CoA--sterol O-acyltransferase 1-like	XP_021823186			2.53	0.003
Acyl-lipid (9-3)-desaturase-like	XP_021823372			-2.13	0.008
Acyl-lipid omega-3 desaturase (Cytochrome b5). endoplasmic reticulum-like	XP_021816263			4.64	0	2.24	0.016
acyltransferase activity	XP_021811838	8.84	0
acyltransferase activity	XP_021811839	4.22	0			4.74	0
Acyltransferase-like protein At1g54570. chloroplastic isoform X2	XP_021817481			-2.24	0.008
Adenylate isopentenyltransferase 3. chloroplastic	XP_021805751	4.43	0.001
adenylate kinase (EC 2.7.4.3) (ATP:AMP phosphotransferase)	XP_021809009			-2.65	0.001
adenylate kinase (EC 2.7.4.3) (ATP:AMP phosphotransferase)	XP_021826402			2.16	0.001
Adenylosuccinate synthetase. chloroplastic (AMPSase) (AdSS) (EC 6.3.4.4) (IMP--aspartate ligase)	XP_021814482					4.36	0
ADP.ATP carrier protein	XP_021817966			2.07	0.008
ADP-ribosyl cyclase/cyclic ADP-ribose hydrolase (EC 3.2.2.6)	XP_021807027					-2.81	0.009
ADP-ribosyl cyclase/cyclic ADP-ribose hydrolase (EC 3.2.2.6)	XP_021810320					3.26	0
ADP-ribosyl cyclase/cyclic ADP-ribose hydrolase (EC 3.2.2.6)	XP_021810913					-24.28	0
ADP-ribosyl cyclase/cyclic ADP-ribose hydrolase (EC 3.2.2.6)	XP_021816093			-154.13	0.046
Agamous-like MADS-box protein AGL19 isoform X1	XP_021818335					4.45	0.003
Agamous-like MADS-box protein AGL19 isoform X2	XP_021818336					3.78	0.001
Agamous-like MADS-box protein AGL9 homolog isoform X1 (Transcription factor MADS3)	XP_021829300					-4.03	0.005
Agamous-like MADS-box protein AGL9 homolog isoform X2	XP_021829306			9.29	0.019
A-kinase anchor protein 7-like isoform X4	XP_021801400			-172.65	0.03
alanine--glyoxylate transaminase (EC 2.6.1.44)	XP_021819766			-2.08	0.005
alanine--tRNA ligase	XP_021801970			2.49	0.003
Alcohol dehydrogenase	XP_021833624	2.51	0.028			3.29	0
Alcohol dehydrogenase 1-like	XP_021833634			3.2	0
Alcohol dehydrogenase-like 7 isoform X2	XP_021832127	3.16	0.017
Aldehyde dehydrogenase family 2 member C4	XP_021827699			2.27	0.003	2.08	0.009
Aldo-keto reductase family 4 member C10-like	XP_021825566			2.29	0.002	2.24	0.003
Aldose 1-epimerase (EC 5.1.3.3)	XP_021818915			2.55	0
Alkaline/neutral invertase (EC 3.2.1.26)	XP_021808489					2.52	0.001
Alkaline/neutral invertase (EC 3.2.1.26)	XP_021814499			-3	0
Alkaline/neutral invertase (EC 3.2.1.26)	XP_021825005			2.09	0.002
Allantoate deiminase 2-like	XP_021805343			2.4	0.001
Allantoate deiminase 2-like	XP_021826651					4.97	0
Allene oxide synthase 1. chloroplastic	XP_021820947			3	0
Allene oxide synthase 3-like	XP_021800682					19.9	0.048
allene-oxide cyclase (EC 5.3.99.6)	XP_021804158			2.88	0	3.7	0
allene-oxide cyclase (EC 5.3.99.6)	XP_021814377			2.45	0.004
allene-oxide cyclase (EC 5.3.99.6)	XP_021815726			2.88	0	3.76	0
Alpha-1.4 glucan phosphorylase (EC 2.4.1.1)	XP_021805762			-2.87	0
alpha-amylase (EC 3.2.1.1) (1.4-alpha-D-glucan glucanohydrolase)	XP_021807592			-3.25	0.024
alpha-amylase (EC 3.2.1.1) (1.4-alpha-D-glucan glucanohydrolase)	XP_021820188					2.61	0.001
alpha-amylase (EC 3.2.1.1) (1.4-alpha-D-glucan glucanohydrolase)	XP_021831732					2.01	0.013
Alpha-glucan water dikinase 2 isoform X2	XP_021832208					-18.96	0.003
Alpha-glucan water dikinase. chloroplastic isoform X2	XP_021833800			-2.08	0.007
Alpha-glucosidase-like isoform X1	XP_021823666			2.07	0.017	2.37	0.015
Alpha-humulene 10-hydroxylase-like	XP_021802848	-2.17	0.001
alpha-L-fucosidase (EC 3.2.1.51)	XP_021827056			-2.43	0.003
Aluminum-activated malate transporter 4	XP_021814427	2.08	0.002
Aluminum-activated malate transporter 4-like isoform X1	XP_021814396			-2.43	0.04	-3.12	0.011
Aluminum-activated malate transporter 8-like	XP_021805737	24.94	0			11.29	0.049
Amidase ARB_02965	XP_021810448					-2.11	0.002
Amine oxidase (EC 1.4.3.-)	XP_021811897			6.75	0	9.23	0
Amino acid permease 3-like	XP_021806626					3.21	0
Amino acid permease 3-like isoform X1	XP_021806546					5.9	0
Amino acid permease 3-like isoform X2	XP_021806547					4.02	0.002
Amino acid transporter AVT1H	XP_021804603							-3.08	0.001
Amino acid transporter AVT1I-like	XP_021818911					4.53	0.021
Amino acid transporter AVT1I-like isoform X1	XP_021812015			3.37	0.001	28.54	0
Amino acid transporter AVT1I-like isoform X2	XP_021812016	301.08	0.033			242.43	0.036
Amino acid transporter AVT3B-like	XP_021804568					2.25	0.024
Amino acid transporter AVT3B-like	XP_021804570					2.42	0.021
amino-acid N-acetyltransferase (EC 2.3.1.1)	XP_021802182			-4.96	0.001
Aminopeptidase (EC 3.4.11.-)	XP_021819350					2.01	0.007
Ammonium transporter	XP_021826453			2.1	0.011
Ammonium transporter	XP_021829090			2.86	0.012
AMP deaminase (EC 3.5.4.6)	XP_021833063							12.57	0.031
Ankyrin repeat and sterile alpha motif domain-containing protein 1B-like	XP_021809638			-3.75	0
Ankyrin repeat-containing protein At5g02620	XP_021833879					2.07	0.006
Ankyrin repeat-containing protein At5g02620-like	XP_021834342			2.78	0.006
Ankyrin repeat-containing protein At5g02620-like isoform X1	XP_021829686					2.53	0.013
Ankyrin repeat-containing protein BDA1-like	XP_021813090					-4.01	0
Ankyrin repeat-containing protein BDA1-like	XP_021813091					-3.53	0
Ankyrin repeat-containing protein BDA1-like	XP_021813092			-7.36	0	-3.54	0
Ankyrin repeat-containing protein ITN1-like isoform X5	XP_021822531					-2.33	0.036
Ankyrin-3-like	XP_021809640					-3.54	0
Annexin	XP_021804406					-4.51	0
Annexin	XP_021825752					-4.44	0
Anthocyanidin reductase	XP_021808031					14.66	0
Anthocyanidin reductase ((2S)-flavan-3-ol-forming)-like	XP_021808025			7.92	0
Anthocyanidin reductase ((2S)-flavan-3-ol-forming)-like	XP_021818639			-2.25	0.009
Anthranilate N-benzoyltransferase protein 1	XP_021804268	3.78	0.002
AP2/ERF and B3 domain-containing transcription factor RAV1	XP_021814428					2.25	0.003
AP2-like ethylene-responsive transcription factor ANT	XP_021828004					-2.65	0
AP2-like ethylene-responsive transcription factor At1g16060	XP_021830086					-2.93	0
APO protein 3. mitochondrial isoform X3	XP_021803016	83.72	0.001
Aquaporin (Aquaporin NIP6-1) (NIP61)	XP_021807850			-4.22	0.005	-2.81	0.001
Aquaporin PIP 2.3 (Probable aquaporin PIP2-2)	XP_021830427			-2.9	0
Aquaporin PIP1-3	XP_021820807			-3.25	0
Aquaporin PIP1-3-like	XP_021800337			-2.61	0
Aquaporin TIP2-1 (TIP21)	XP_021829181			-2.17	0.013
Armadillo repeat-containing protein 3	XP_021831423			2.03	0.021
Aromatase-like isoform X1 (Aromatase-like isoform X2)	XP_021802847	-3.32	0.042
Asparagine synthetase [glutamine-hydrolyzing] (EC 6.3.5.4)	XP_021816317					-3.71	0.021
asparagine--tRNA ligase (EC 6.1.1.22)	XP_021832100	-85.42	0			-33.09	0
Aspartate aminotransferase (EC 2.6.1.1)	XP_021819352			-3.75	0
aspartate kinase (EC 2.7.2.4)	XP_021823089			3.2	0
aspartate kinase (EC 2.7.2.4)	XP_021823090			2.5	0	2.02	0.031
aspartate-semialdehyde dehydrogenase (EC 1.2.1.11)	XP_021821132			2.07	0.003
Aspartic proteinase PCS1	XP_021830929			-2.59	0
Aspartic proteinase-like protein 2	XP_021829286			3.78	0.001
Aspartyl protease family protein 2	XP_021802375			-2.06	0.033	-2.09	0.003
Aspartyl protease family protein 2-like	XP_021824880			2.02	0.012
Aspartyl protease family protein At5g10770-like	XP_021810069	16.57	0.04
Aspartyl protease family protein At5g10770-like isoform X1	XP_021805247			4.24	0
AT-hook motif nuclear-localized protein	XP_021808289			4.11	0	4.37	0
AT-hook motif nuclear-localized protein	XP_021815510					11.39	0.02
ATP synthase delta chain. chloroplastic	XP_021815064			-2.07	0.016
ATP synthase gamma chain. chloroplastic	XP_021821534			-4.24	0
ATP synthase subunit b'. chloroplastic	XP_021822318			-2.62	0
ATP-dependent 6-phosphofructokinase (ATP-PFK) (Phosphofructokinase) (EC 2.7.1.11) (Phosphohexokinase)	XP_021800263			2.64	0
ATP-dependent 6-phosphofructokinase (ATP-PFK) (Phosphofructokinase) (EC 2.7.1.11) (Phosphohexokinase)	XP_021807053					4.73	0.009
ATP-dependent 6-phosphofructokinase (ATP-PFK) (Phosphofructokinase) (EC 2.7.1.11) (Phosphohexokinase)	XP_021819426			2.43	0
ATP-dependent Clp protease adapter protein CLPS1. chloroplastic-like	XP_021810765			-4.77	0
ATP-dependent DNA helicase At3g02060. chloroplastic	XP_021823011			-2.05	0.009
ATP-dependent RNA helicase (EC 3.6.4.13)	XP_021803827					52.92	0.005
ATP-dependent RNA helicase (EC 3.6.4.13)	XP_021803974			395.88	0.014
ATP-dependent RNA helicase (EC 3.6.4.13)	XP_021804977			2.61	0
ATP-dependent zinc metalloprotease FTSH 6. chloroplastic-like	XP_021812467			-2.7	0.001
ATP-dependent zinc metalloprotease FTSH. chloroplastic	XP_021810249			-2.44	0.003
AT-rich interactive domain-containing protein 1 isoform X2	XP_021808009	-554.12	0.023			5.47	0.014
AUGMIN subunit 3 isoform X1	XP_021816454					-39.37	0.047
Aureusidin synthase-like	XP_021834479			-2.23	0.044
Autophagy-related protein	XP_021831693			279.25	0.024
Autophagy-related protein 18f isoform X2	XP_021811130			163.69	0.044
Auxin efflux carrier component	XP_021802803			-4.1	0
Auxin efflux carrier component	XP_021824200	-2.31	0.031
Auxin response factor	XP_021830228			-3.38	0
Auxin response factor	XP_021830808			-2.87	0
Auxin response factor	XP_021831792			-2.31	0.01	-2.06	0.004
Auxin transporter-like protein 2	XP_021833007			-2.12	0.004
Auxin transporter-like protein 2	XP_021833008			-2.16	0.003	-2.15	0.001
Auxin transporter-like protein 3	XP_021809473			-2.17	0.001
Auxin-induced in root cultures protein 12-like	XP_021814204			-2.43	0.025	-2.75	0.035
Auxin-responsive protein	XP_021807198			-2.25	0.011
Auxin-responsive protein	XP_021811049			-2.35	0.014
Auxin-responsive protein	XP_021812622			5.68	0.004
Auxin-responsive protein	XP_021831251					3.6	0
Auxin-responsive protein	XP_021832161			-2.16	0.007
Auxin-responsive protein SAUR32-like	XP_021814994			-3.76	0
B3 domain-containing protein At2g36080-like isoform X1	XP_021819180	5.63	0.022
B3 domain-containing protein At2g36080-like isoform X2	XP_021819187			5.55	0.008
B3 domain-containing protein LOC_Os12g40080-like isoform X3	XP_021809454	-8.09	0.032
B3 domain-containing protein Os01g0234100-like isoform X1	XP_021832666			-9.41	0.025
B3 domain-containing protein Os01g0723500-like	XP_021801201					-2	0.008
B3 domain-containing protein Os02g0683500-like	XP_021816640			3.61	0.003	5.12	0.006
B3 domain-containing transcription factor NGA1-like	XP_021822595			4.83	0.023
B3 domain-containing transcription factor NGA1-like	XP_021822596			6	0.012	24.01	0.01
B3 domain-containing transcription repressor VAL2 isoform X2	XP_021806838					419.8	0.012
B3 domain-containing transcription repressor VAL2 isoform X2	XP_021806839					409.01	0.012
BAG family molecular chaperone regulator 2-like	XP_021812430					-2.41	0.002
BAG family molecular chaperone regulator 4-like	XP_021816243			-2.9	0.002
BAHD acyltransferase At5g47980-like	XP_021803895					2.46	0.015
BAHD acyltransferase At5g47980-like	XP_021819191	8.35	0.003
BAHD acyltransferase At5g47980-like	XP_021834177			3.09	0.01
BAHD acyltransferase BIA1-like	XP_021832035			-11	0.002
BAHD acyltransferase DCR	XP_021814582					27.57	0
Basic 7S globulin-like	XP_021806490			3.83	0.047			-10.09	0.043
Basic blue protein-like	XP_021814435					14.16	0.002
Basic leucine zipper 9	XP_021819356			-2.46	0
B-box zinc finger protein 24-like	XP_021815299			-2.79	0.001
B-box zinc finger protein 32-like	XP_021808708			-2.04	0.008
BEL1-like homeodomain protein 11	XP_021831557			-5.35	0.02
Berberine bridge enzyme-like 15	XP_021818170							-2.35	0.015
Berberine bridge enzyme-like 17	XP_021815805			414.97	0
Berberine bridge enzyme-like 17	XP_021823757			9.38	0.019
Berberine bridge enzyme-like 26	XP_021818151			43.69	0	4	0.027
Berberine bridge enzyme-like 7	XP_021823753			20.17	0	4.67	0
Berberine bridge enzyme-like 7	XP_021823755			22.46	0
Berberine bridge enzyme-like 7	XP_021823756			60.56	0
Berberine bridge enzyme-like 8	XP_021818152			2.08	0.015	3.99	0
Berberine bridge enzyme-like 8	XP_021818187					2.23	0.018
Berberine bridge enzyme-like 8	XP_021821641	-2.35	0.014
Berberine bridge enzyme-like 8	XP_021823754			17.63	0
Beta-amylase (EC 3.2.1.2)	XP_021806926			-2.08	0.009
Beta-amylase (EC 3.2.1.2)	XP_021811221			-3.65	0	-2.07	0.006
Beta-amyrin 28-oxidase	XP_021816761					2.26	0.019
Beta-amyrin 28-oxidase-like	XP_021800018			12.84	0
Beta-amyrin 28-oxidase-like	XP_021804079			14.19	0
Beta-amyrin 28-oxidase-like	XP_021823673					9.31	0
Beta-amyrin 28-oxidase-like	XP_021823674					3.36	0
Beta-amyrin 28-oxidase-like	XP_021823676			-8.77	0
Beta-amyrin 28-oxidase-like	XP_021834503			10.05	0
Beta-carotene isomerase D27. chloroplastic isoform X1	XP_021816544			-7.79	0.021
Beta-carotene isomerase D27. chloroplastic isoform X2	XP_021816545			-4.15	0.002
Beta-D-xylosidase	XP_021822280	3.4	0.001			3.27	0
Beta-fructofuranosidase. insoluble isoenzyme CWINV1-like	XP_021817169					6.75	0
Beta-fructofuranosidase. insoluble isoenzyme CWINV1-like isoform X1	XP_021812647			7.03	0	14.39	0
Beta-fructofuranosidase. insoluble isoenzyme CWINV1-like isoform X2	XP_021812648					22.26	0.036
Beta-galactosidase (EC 3.2.1.23)	XP_021831075			-2	0.01
Beta-galactosidase (EC 3.2.1.23)	XP_021834120			-2.64	0.021
Beta-glucosidase 11-like	XP_021812892			-2.08	0.002
Beta-glucosidase 11-like	XP_021822408			2.22	0.001	3.71	0
Beta-glucosidase 12-like	XP_021805967			17.42	0.015
Beta-glucosidase 12-like	XP_021814632			7.26	0.001
Beta-glucosidase 12-like	XP_021822641			45.68	0
Beta-glucosidase 12-like isoform X1	XP_021822636			5.91	0.028
Beta-glucosidase 12-like isoform X2	XP_021822637			57.41	0	8.41	0.001
Beta-glucosidase 12-like isoform X3	XP_021822638			650.76	0.003
Beta-glucosidase 12-like isoform X4	XP_021829909			-2.86	0	-4.96	0
Beta-glucosidase 13-like	XP_021822639			20.76	0	2.96	0.002
Beta-glucosidase 18-like isoform X1	XP_021809162			-3.44	0.015
Beta-glucosidase 18-like isoform X3	XP_021809177					-5.61	0.022
Beta-glucosidase 41	XP_021827716			2.21	0.001
Beta-glucosidase 45-like	XP_021821551			-2.32	0.011
Beta-glucosidase 45-like isoform X1	XP_021821492			-2.4	0.006
Beta-glucosidase 45-like isoform X3	XP_021821494			-7.24	0
Beta-glucuronosyltransferase GlcAT14B	XP_021808794					2.17	0.032
Beta-glucuronosyltransferase GlcAT14B-like	XP_021817705					4.3	0
beta-ketoacyl-[acyl-carrier-protein] synthase I (EC 2.3.1.41)	XP_021831778					-2.5	0
Bidirectional sugar transporter SWEET	XP_021800376			-3.26	0
Bidirectional sugar transporter SWEET	XP_021805672			-3.51	0
Bidirectional sugar transporter SWEET	XP_021816397							4.82	0.045
Bidirectional sugar transporter SWEET	XP_021822758			-2.24	0.047	-2.18	0.004
Bidirectional sugar transporter SWEET	XP_021825732					2.42	0.007
Bidirectional sugar transporter SWEET	XP_021832846			3.6	0
Bifunctional 3-dehydroquinate dehydratase/shikimate dehydrogenase. chloroplastic-like isoform X1	XP_021811599			-2.69	0.001	-2.46	0
Bifunctional 3-dehydroquinate dehydratase/shikimate dehydrogenase. chloroplastic-like isoform X1	XP_021812258			-2.77	0.002	-2.71	0
Bifunctional 3-dehydroquinate dehydratase/shikimate dehydrogenase. chloroplastic-like isoform X1	XP_021812953			-2.61	0.003	-3.02	0
Bifunctional 3-dehydroquinate dehydratase/shikimate dehydrogenase. chloroplastic-like isoform X2	XP_021813623			-3.72	0	-2.81	0
Bifunctional 3-dehydroquinate dehydratase/shikimate dehydrogenase. chloroplastic-like isoform X2	XP_021817406			2.2	0.014
Bifunctional 3-dehydroquinate dehydratase/shikimate dehydrogenase. chloroplastic-like isoform X3	XP_021814338			-3.28	0
Bifunctional dethiobiotin synthetase/7.8-diamino-pelargonic acid aminotransferase. mitochondrial	XP_021808925			3.08	0
bifunctional purine biosynthesis protein PurH	XP_021827557			2.05	0.002
Bifunctional TH2 protein. mitochondrial-like	XP_021831319					5.18	0.001
biosynthetic process	XP_021805767			5.66	0	5.39	0
B-like cyclin	XP_021805313			-2.17	0.024
B-like cyclin	XP_021806552			-2.36	0.038
Blue copper protein-like	XP_021811194					-2.45	0
BON1-associated protein 2-like	XP_021817033					5.38	0
BON1-associated protein 2-like	XP_021817094			12.58	0
Boron transporter 4	XP_021828717					3.27	0.038
Boron transporter 4-like isoform X1	XP_021804455			13.84	0	64.11	0
Branched-chain-amino-acid aminotransferase (EC 2.6.1.42)	XP_021814514					5.87	0
Branched-chain-amino-acid aminotransferase (EC 2.6.1.42)	XP_021814515					4.6	0.02
Branched-chain-amino-acid aminotransferase (EC 2.6.1.42)	XP_021821780			-3.02	0
BRI1 kinase inhibitor 1	XP_021820303	-2.7	0.03
BTB/POZ domain-containing protein At1g03010-like isoform X1	XP_021820013			-4.76	0.011
BTB/POZ domain-containing protein At1g03010-like isoform X2	XP_021820014			-4.44	0
BTB/POZ domain-containing protein At1g21780-like	XP_021806543			-2.1	0.019
BTB/POZ domain-containing protein At5g41330	XP_021820861					2.33	0.012
BTB/POZ domain-containing protein At5g47800 isoform X2	XP_021828085			-3.72	0.006
BTB/POZ domain-containing protein At5g48130	XP_021805864					256.82	0
BTB/POZ domain-containing protein At5g67385	XP_021809569			-5.13	0
BTB/POZ domain-containing protein NPY5-like	XP_021801292			-5.03	0.038	-3.86	0.047
BURP domain protein RD22-like	XP_021800106					9	0
BURP domain protein RD22-like	XP_021800705					-8.72	0.046
BURP domain protein RD22-like isoform X1	XP_021803318					-19.52	0
BURP domain protein RD22-like isoform X2	XP_021803299					-7.1	0
BURP domain protein RD22-like isoform X2	XP_021803319					-10.31	0
BURP domain protein USPL1-like	XP_021829903			-4.5	0
BURP domain protein USPL1-like	XP_021830280			-2.82	0
BURP domain protein USPL1-like	XP_021830289					12.16	0.031
BURP domain-containing protein 6-like	XP_021819780					3.19	0
Butyrate--CoA ligase AAE11. peroxisomal-like	XP_021823822					18.69	0
BZIP transcription factor 44-like	XP_021801635			-3.14	0.05
BZIP transcription factor 44-like	XP_021803136			-3.16	0.039
BZIP transcription factor 44-like	XP_021833579					2.79	0.001
C2 domain-containing protein At1g53590 isoform X3	XP_021832155			-149.37	0.038
CAAX-box protein processing	XP_021804872					-2.55	0.006
Caffeic acid 3-O-methyltransferase	XP_021830761			3.16	0	5.29	0
Caffeic acid 3-O-methyltransferase-like	XP_021811292			4.79	0
Caffeic acid 3-O-methyltransferase-like	XP_021811303			8.58	0.001
Caffeic acid 3-O-methyltransferase-like	XP_021822606					2.25	0.013
Caffeic acid 3-O-methyltransferase-like	XP_021822608			2.65	0.036
Caffeoylshikimate esterase isoform X1	XP_021827746			4.08	0	2.52	0.023
Caffeoylshikimate esterase-like	XP_021822693			2.17	0.016
Calcineurin B-like protein	XP_021813540			5.66	0.034
calcium ion binding	XP_021801486			42.88	0
Calcium sensing receptor. chloroplastic	XP_021810799			-3.1	0
Calcium uniporter protein	XP_021806892					2.11	0.03
Calcium uniporter protein	XP_021806893					2.18	0.024
Calcium/calmodulin-dependent serine/threonine-protein kinase-like	XP_021834589					6.51	0.001
Calcium-binding allergen Bet v 3-like	XP_021828994			2.84	0.001	3.48	0.001
Calcium-binding protein PBP1-like	XP_021811825	2.28	0.008			3.24	0
Calcium-dependent protein kinase 26-like	XP_021811806			2.53	0.011
Calcium-transporting ATPase (EC 7.2.2.10)	XP_021801181	-2.22	0.044
Calcium-transporting ATPase (EC 7.2.2.10)	XP_021801182			2.12	0.014
Calcium-transporting ATPase (EC 7.2.2.10)	XP_021808684					2.57	0
Calcium-transporting ATPase (EC 7.2.2.10)	XP_021813230			9.44	0
Calcium-transporting ATPase (EC 7.2.2.10)	XP_021819005			2.87	0
Calcium-transporting ATPase (EC 7.2.2.10)	XP_021819033			2.63	0.003
Calcium-transporting ATPase (EC 7.2.2.10)	XP_021821607					13.48	0.023
Calcium-transporting ATPase 12. plasma membrane-type-like	XP_021805829					2.55	0.008
Calmodulin-like protein 1	XP_021825301					-2.59	0.029
Calmodulin-like protein 3	XP_021807833			2.37	0.004	2.1	0.002
Calvin cycle protein CP12-1. chloroplastic	XP_021805162			-2.3	0.009
Carbonic anhydrase (EC 4.2.1.1)	XP_021806636			2.81	0.028
Carbonic anhydrase (EC 4.2.1.1) (Carbonate dehydratase)	XP_021812128			-7.26	0.044
Carbonic anhydrase (EC 4.2.1.1) (Carbonate dehydratase)	XP_021830164					44.09	0
Carbonic anhydrase (EC 4.2.1.1) (Carbonate dehydratase)	XP_021834881					-9.58	0.046
Carboxyl-terminal-processing peptidase 3. chloroplastic	XP_021831464			-2.3	0.004
Carboxymethylenebutenolidase homolog	XP_021826176			-4.51	0	-2.64	0.048
Carboxypeptidase (EC 3.4.16.-)	XP_021806354			-3.52	0.047
Carboxypeptidase (EC 3.4.16.-)	XP_021823548	2.13	0.016
Carboxypeptidase (EC 3.4.16.-)	XP_021830788			-6.16	0.002
Casein kinase II subunit alpha-like	XP_021832608			-14.98	0.041
CASP-like protein	XP_021810020			-11.99	0.011
CASP-like protein	XP_021823704					-3.71	0
CASP-like protein	XP_021826062			-2.03	0.007
CASP-like protein	XP_021827220					-2.47	0
Catalase (EC 1.11.1.6)	XP_021827551			-2.01	0.01
Cation/H(+) antiporter 14-like isoform X1	XP_021810596			7.38	0.025
Cationic amino acid transporter 1	XP_021812421			2.06	0.01
CBS domain-containing protein CBSX3. mitochondrial	XP_021806876			-2.04	0.003
CBS domain-containing protein CBSX3. mitochondrial	XP_021806877			-2.1	0.002
CBS domain-containing protein CBSX5	XP_021833489			5.24	0	7.4	0
cell cycle	XP_021824235			2.11	0.002
Cell division control protein 48 homolog B-like	XP_021807887			5.68	0
Cell division cycle 20.2. cofactor of APC complex-like isoform X1	XP_021828361			2.15	0.001	2.1	0.003
Cell division cycle ATPase	XP_021827138	3.02	0			2.98	0
cell wall	XP_021824764			-2.06	0.007
Cell wall / vacuolar inhibitor of fructosidase 2-like	XP_021828073			-3.72	0.026
Cellulose synthase (EC 2.4.1.12)	XP_021813217			-2.05	0.007
Cellulose synthase-like protein B4	XP_021822888			19.38	0
Cellulose synthase-like protein D3	XP_021815517			2.3	0.007
Cellulose synthase-like protein E1	XP_021804767			2.39	0.001
Cellulose synthase-like protein E1	XP_021818111					2.22	0.001
Cellulose synthase-like protein E1 isoform X1	XP_021818109			-4.57	0	-2.81	0.002
Cellulose synthase-like protein G2 isoform X1	XP_021807649					6.96	0.019
Cellulose synthase-like protein G2 isoform X2	XP_021807655			5.45	0.006
Cellulose synthase-like protein G2 isoform X2	XP_021807684					12.2	0
Cellulose synthase-like protein G2 isoform X3	XP_021804766			2.46	0.002
Cellulose synthase-like protein G2 isoform X3	XP_021807691					4.19	0.009
Cellulose synthase-like protein G3	XP_021831798			-3.55	0.005
Cellulose synthase-like protein G3 isoform X1	XP_021831795			-5	0
CEN-like protein 1	XP_021827034					3.8	0.013
ceramide glucosyltransferase (EC 2.4.1.80)	XP_021807181			2.1	0.002
chalcone isomerase (EC 5.5.1.6)	XP_021805238			4.01	0
chalcone isomerase (EC 5.5.1.6)	XP_021805239			4.07	0
chalcone isomerase (EC 5.5.1.6)	XP_021805240			4.79	0
Chaperone protein ClpB1	XP_021809946			-2.46	0.003
Chaperone protein ClpB1	XP_021809947			-2.45	0.003
Chaperone protein ClpB1	XP_021820614			-2.81	0
Chaperone protein ClpB3. chloroplastic isoform X1	XP_021805898			-4.06	0
Chaperone protein ClpB3. chloroplastic isoform X2	XP_021805905			-2.98	0.006
Chaperone protein dnaJ C76. chloroplastic isoform X2	XP_021811400					-2.7	0.03
chitin binding	XP_021834032			-9.39	0.012
chitinase (EC 3.2.1.14)	XP_021807978			-2.35	0.036	-2.56	0.005
chitinase (EC 3.2.1.14)	XP_021827007			5.43	0	4.49	0.004
Chitinase 2-like	XP_021809210			-9.58	0.002
Chitinase 2-like	XP_021818834			2.42	0	4.07	0
Chitin-binding lectin 1-like isoform X1	XP_021818123			2.67	0.001
Chitotriosidase-1-like	XP_021814112					17.77	0.021
Chloride channel protein	XP_021811270			-3.34	0.028
Chlorophyll a-b binding protein. chloroplastic	XP_021804833			-3.74	0
Chlorophyll a-b binding protein. chloroplastic	XP_021805565			-5.58	0
Chlorophyll a-b binding protein. chloroplastic	XP_021805838			-2.62	0
Chlorophyll a-b binding protein. chloroplastic	XP_021811684			-2.93	0
Chlorophyll a-b binding protein. chloroplastic	XP_021811685			-3.16	0
Chlorophyll a-b binding protein. chloroplastic	XP_021812550			-3.07	0
Chlorophyll a-b binding protein. chloroplastic	XP_021812749			-2.61	0.001
Chlorophyll a-b binding protein. chloroplastic	XP_021812934			-3.17	0
Chlorophyll a-b binding protein. chloroplastic	XP_021815548			-2.33	0.014
Chlorophyll a-b binding protein. chloroplastic	XP_021818191			-2.14	0.006
Chlorophyll a-b binding protein. chloroplastic	XP_021820218			-2.46	0.043
Chlorophyll a-b binding protein. chloroplastic	XP_021820635			-3.48	0
Chlorophyll a-b binding protein. chloroplastic	XP_021825630			-3.65	0
Chlorophyll a-b binding protein. chloroplastic	XP_021825634			-3.78	0
Chlorophyll a-b binding protein. chloroplastic	XP_021826156			-3.04	0
Chlorophyll a-b binding protein. chloroplastic	XP_021829438			-2.9	0
Chlorophyll a-b binding protein. chloroplastic	XP_021830340			-2.95	0
Chlorophyll a-b binding protein. chloroplastic	XP_021832771			-2.04	0.01
Chlorophyll a-b binding protein. chloroplastic	XP_021833129			-2.83	0
chlorophyll metabolic process	XP_021822465			-2.86	0.012
Chlorophyll(Ide) b reductase NOL. chloroplastic	XP_021829320			-2.45	0.011
chlorophyllase (EC 3.1.1.14)	XP_021828162			-3.53	0.018
chloroplast	XP_021801691					-299.18	0.022
chloroplast	XP_021814612			-2.79	0.028
chloroplast	XP_021818134			-2.02	0.046
chloroplast	XP_021818390			-4.85	0
chloroplast	XP_021825569			-2.08	0.01
chloroplast	XP_021828496			3.63	0
Chloroplast envelope quinone oxidoreductase homolog	XP_021814223			-2.62	0
chloroplast organization	XP_021801582			-3.77	0.028
Chloroplast stem-loop binding protein of 41 kDa a. chloroplastic	XP_021805715			-3.34	0	-2.06	0.003
Chloroplast stem-loop binding protein of 41 kDa b. chloroplastic isoform X1	XP_021825008			-3.78	0
chloroplast stroma	XP_021810302			-2.12	0.027
chloroplast thylakoid	XP_021815072			-2.79	0.002
chloroplast thylakoid membrane	XP_021812102			-5.26	0.045
chloroplast thylakoid membrane	XP_021825509			-2.92	0.027
Choline transporter-like protein	XP_021833371			4.45	0.006
chromatin organization	XP_021825422			-9.4	0.004
chromatin remodeling	XP_021826294			-216.34	0.036
Cinnamoyl-CoA reductase 1	XP_021810613			2.26	0.003
Cinnamoyl-CoA reductase 1-like	XP_021810552			-2.16	0.004
Cinnamyl alcohol dehydrogenase 1-like isoform X1	XP_021816059			2.48	0.01
Circumsporozoite protein-like	XP_021825227							-2.6	0.045
Citrate synthase	XP_021832219			2.09	0.002
Clathrin assembly protein At4g40080	XP_021808138			5.36	0	5.11	0
Coatomer subunit beta'-3-like	XP_021806012			8.19	0	9.26	0
COBRA-like protein	XP_021816800			2.24	0.001	3.1	0
COBRA-like protein 7	XP_021806232			2.02	0.004
Codeine O-demethylase-like	XP_021812086			-2.81	0
Codeine O-demethylase-like	XP_021812087			-3.22	0
Codeine O-demethylase-like isoform X1	XP_021812061			-2.69	0.001
Coiled-coil domain-containing protein 86	XP_021800003			2.37	0.002
Coiled-coil domain-containing protein 86	XP_021822536			2.8	0
Cold and drought-regulated protein CORA-like	XP_021831643			-17.75	0
Cold shock protein 1-like	XP_021815017			2.46	0.006
Cold-regulated 413 inner membrane protein 2. chloroplastic-like	XP_021825684			-2.6	0
Cold-responsive protein kinase 1 isoform X1	XP_021832523					2.1	0.003
Cold-shock protein CS120-like isoform X1	XP_021833744					-3.08	0.012
Cold-shock protein CS120-like isoform X2	XP_021833749					-3.25	0.005
Collagen alpha-2(IV) chain-like isoform X1	XP_021816773	5.03	0			5.57	0
Collagen alpha-5(IV) chain-like isoform X2	XP_021816774	3.84	0.004			5.74	0
Copper transport protein ATX1	XP_021824825	-2.46	0.043
CpSecY	XP_021825395			-2.46	0.001
CRC domain-containing protein TSO1 isoform X1	XP_021828182					-3.49	0
CRC domain-containing protein TSO1 isoform X2	XP_021828183			-5.52	0	-2.16	0.006
Cryptochrome DASH	XP_021834803			-2.56	0
CSC1-like protein ERD4	XP_021834204			-2.56	0.001	-2.41	0.002
CSC1-like protein HYP1 isoform X3	XP_021812464			-2	0.023
CTP synthase (EC 6.3.4.2) (UTP--ammonia ligase)	XP_021802400			2.7	0
C-type lectin receptor-like tyrosine-protein kinase At1g52310 isoform X2	XP_021814574			14.37	0.009
Cucumisin-like	XP_021805664			-2.23	0.04	-2.07	0.02
Cucumisin-like	XP_021813713			-2.46	0.037
Cyanogenic beta-glucosidase-like	XP_021829301			139.28	0
Cyanogenic beta-glucosidase-like	XP_021832728			192.63	0
Cyclic dof factor 3-like isoform X1	XP_021833356					390.83	0.011
Cyclic nucleotide-gated ion channel 1-like	XP_021800349			2.57	0
Cyclic nucleotide-gated ion channel 1-like	XP_021800350			2.33	0.001
Cyclic nucleotide-gated ion channel 1-like	XP_021800861			-2.62	0
Cyclic nucleotide-gated ion channel 1-like	XP_021801466	-2.26	0.013
Cyclic nucleotide-gated ion channel 1-like	XP_021802865	-3.38	0.001
Cyclic nucleotide-gated ion channel 1-like	XP_021802866	-3.46	0
Cyclic nucleotide-gated ion channel 1-like	XP_021803175	-2.2	0.03
Cyclic nucleotide-gated ion channel 1-like	XP_021807255			-6.12	0.011
Cyclic nucleotide-gated ion channel 1-like	XP_021807650					-2.06	0.033
Cyclic nucleotide-gated ion channel 1-like	XP_021831122			-2.61	0.002
Cyclic nucleotide-gated ion channel 1-like isoform X1	XP_021815277			2.14	0.004
Cyclic nucleotide-gated ion channel 1-like isoform X1	XP_021816227					8.94	0
Cyclic nucleotide-gated ion channel 1-like isoform X3	XP_021816230	-3.37	0.033
Cyclic nucleotide-gated ion channel 2	XP_021806165			-2.51	0	-2.9	0
Cyclic nucleotide-gated ion channel 4	XP_021829941					-3.25	0
Cyclin	XP_021807072			-2.53	0.038	-3.88	0
Cyclin	XP_021828406					-2.18	0.041
Cyclin-dependent kinase inhibitor	XP_021824546			-2.91	0	-2.1	0.017
Cyclin-dependent kinase inhibitor	XP_021832664			-5.55	0.044
Cyclin-T1-3-like isoform X1	XP_021828569			2.12	0.039
Cyclin-T1-4-like isoform X2	XP_021834372			2.16	0.006
cysteine dioxygenase (EC 1.13.11.20)	XP_021812008	2.95	0			3.17	0
Cysteine protease XCP1-like	XP_021811490	3.05	0
Cysteine-rich and transmembrane domain-containing protein WIH1-like	XP_021801274			2.56	0.006
Cysteine-rich and transmembrane domain-containing protein WIH1-like	XP_021834814			3.95	0.01
Cysteine-rich and transmembrane domain-containing protein WIH2-like	XP_021828068			6.75	0.002
Cysteine-rich receptor-like protein kinase 10	XP_021811622			2.41	0	2.01	0.037
Cysteine-rich receptor-like protein kinase 10	XP_021821532					6.31	0.001
Cysteine-rich receptor-like protein kinase 10	XP_021828302			4.17	0.004
Cysteine-rich receptor-like protein kinase 19	XP_021825086					2.22	0.013
Cysteine-rich receptor-like protein kinase 2 isoform X2	XP_021802299	267.64	0.036			302.55	0.023
Cysteine-rich receptor-like protein kinase 25 isoform X1	XP_021819753			2.29	0.001
Cysteine-rich receptor-like protein kinase 25 isoform X2	XP_021819754							19.91	0.001
Cysteine-rich receptor-like protein kinase 29 isoform X2	XP_021833025			23.94	0
Cysteine-rich receptor-like protein kinase 3	XP_021833787			2.05	0.019	2.69	0.004
Cysteine-rich repeat secretory protein 11	XP_021811110					-3.02	0
Cysteine-rich repeat secretory protein 38-like	XP_021815380	3.73	0.001			10.76	0
Cysteine-rich repeat secretory protein 55	XP_021814172	2.16	0.008			4.61	0
Cystinosin homolog	XP_021813712			3.56	0
Cytochrome b5	XP_021805351			2.78	0.001
Cytochrome b5 domain-containing protein RLF	XP_021824769			2.36	0.001
Cytochrome b561 and DOMON domain-containing protein	XP_021814203			-2.54	0
cytochrome b6f complex	XP_021824922			-2.26	0.008
Cytochrome c isoform X1	XP_021813034			2.06	0.001
cytochrome c1-like	XP_021829993					2.38	0.003
cytochrome c-type biogenesis protein CcmE	XP_021818093			3.14	0
Cytochrome P450 704C1-like	XP_021803606			-4.55	0.001
Cytochrome P450 704C1-like	XP_021825662			-2.17	0.028
Cytochrome P450 704C1-like	XP_021825673			-3.64	0.005	-2.02	0.027
Cytochrome P450 704C1-like isoform X1	XP_021825686			-407.03	0.006
Cytochrome P450 711A1-like isoform X1	XP_021823617	5.31	0.007
Cytochrome P450 714A1-like isoform X1 (Cytochrome P450 714A1-like isoform X2)	XP_021828531					6.66	0.015
Cytochrome P450 714C2-like	XP_021806880			2.12	0.014	2.63	0.015
Cytochrome P450 714C2-like	XP_021806898			6.68	0
Cytochrome P450 714C2-like	XP_021826887			20.47	0
Cytochrome P450 71A1-like	XP_021801701					12.33	0
Cytochrome P450 71A1-like	XP_021801703					-9.99	0.006
Cytochrome P450 71A1-like	XP_021826582			-8.14	0.009	-7.29	0.016
Cytochrome P450 71A24-like	XP_021807663					46.57	0
Cytochrome P450 71A25-like	XP_021821212					-3.48	0.001
Cytochrome P450 71A26-like isoform X2	XP_021807679	8.72	0.001
Cytochrome P450 71B36-like	XP_021818502			2.66	0.001	5.49	0
Cytochrome P450 734A1	XP_021817791					6.03	0.002
Cytochrome P450 77A3-like	XP_021818207			-3.62	0.02
Cytochrome P450 78A9-like	XP_021815024					-2.41	0.006
Cytochrome P450 78A9-like	XP_021816597			-6.27	0.002	-6.36	0.007
Cytochrome P450 81D11-like	XP_021804691	-389.54	0.04
Cytochrome P450 81E8-like	XP_021831638					8.96	0
Cytochrome P450 81E8-like	XP_021831641			2.36	0.028
Cytochrome P450 82G1-like	XP_021803552					3.06	0
Cytochrome P450 82G1-like	XP_021814178					3.28	0
Cytochrome P450 82G1-like isoform X2	XP_021814255					3.77	0
Cytochrome P450 84A1-like	XP_021806316					-4.55	0.001
Cytochrome P450 85A	XP_021816764			3.15	0.003	7.16	0
Cytochrome P450 86A1-like	XP_021816313					-3.11	0
Cytochrome P450 86A22-like	XP_021820831							15.49	0.015
Cytochrome P450 86B1-like	XP_021811395					-2.38	0.001
Cytochrome P450 87A3-like	XP_021809812			3.65	0.032			9.33	0.048
Cytochrome P450 87A3-like	XP_021832914					4.73	0.002
Cytochrome P450 90A1	XP_021805589	-2.75	0.003
Cytochrome P450 90B1 isoform X1	XP_021833668					-2.6	0.004
Cytochrome P450 90B1 isoform X2	XP_021833673					-2.47	0.024
Cytochrome P450 94A1-like	XP_021810876			-2.83	0.002
Cytochrome P450 94C1-like	XP_021821731			2.74	0.029			-8.77	0.016
Cytochrome P450 98A2-like isoform X1	XP_021824482			2.79	0.008
Cytochrome P450 CYP72A219-like isoform X1	XP_021832379					2.13	0.007
Cytochrome P450 CYP72A219-like isoform X1	XP_021832627			-2.99	0.007
Cytochrome P450 CYP72A219-like isoform X2	XP_021832633			-2.56	0.01
Cytochrome P450 CYP736A12-like	XP_021802484			-2.76	0	-2.46	0
Cytochrome P450 CYP736A12-like	XP_021802651			-802.56	0.001
Cytochrome P450 CYP736A12-like	XP_021827238			134.78	0.045
Cytochrome P450 CYP736A12-like	XP_021833401			202.35	0.023
Cytochrome P450 CYP749A22-like	XP_021815076					2.49	0.005
Cytochrome P450 CYP749A22-like	XP_021815105			2.1	0.006	3.07	0.001
Cytochrome P450 CYP749A22-like	XP_021815119					2.5	0.004
Cytochrome P450 CYP749A22-like	XP_021815120			5.66	0
Cytochrome P450 CYP749A22-like	XP_021815169					2.47	0.001
Cytochrome P450 CYP749A22-like	XP_021815171			-15.44	0.033
Cytochrome P450 CYP749A22-like	XP_021824408					9.89	0
Cytochrome P450 CYP749A22-like	XP_021824415					8.65	0
Cytochrome P450 CYP749A22-like	XP_021824419					22.7	0
Cytochrome P450 CYP749A22-like	XP_021825119			-4.86	0
Cytochrome P450 CYP749A22-like isoform X2	XP_021825113			-2.93	0.017
Cytochrome P450 CYP82D47-like	XP_021814159			2.24	0.001	2.57	0.001
Cytochrome P450 CYP82D47-like	XP_021821039			8.57	0.006
Cytochrome P450 CYP82D47-like	XP_021829184			2.51	0.003
Cytochrome P450 CYP82D47-like	XP_021832104			4.51	0.026
cytokinin dehydrogenase (EC 1.5.99.12)	XP_021804997			11.02	0
cytokinin dehydrogenase (EC 1.5.99.12)	XP_021805228			-2.54	0.045
cytokinin dehydrogenase (EC 1.5.99.12)	XP_021833202	6.19	0.028
Cytokinin hydroxylase-like	XP_021815737	6.9	0.044
cytoplasm	XP_021809090			-2.7	0
cytoplasm	XP_021817269					-2	0.005
D-3-phosphoglycerate dehydrogenase (EC 1.1.1.95)	XP_021816056			2.56	0
D-3-phosphoglycerate dehydrogenase (EC 1.1.1.95)	XP_021832961					2.54	0
dCTP pyrophosphatase 1 (EC 3.6.1.12)	XP_021804673	5.01	0.048
DDB1- and CUL4-associated factor 13-like isoform X2	XP_021824670			12.73	0.003
Deacetylvindoline O-acetyltransferase-like	XP_021801654	5.43	0.005
Deacetylvindoline O-acetyltransferase-like	XP_021809614			-15.48	0.013
DEAD-box ATP-dependent RNA helicase 36-like	XP_021802185			2.12	0.004
DEAD-box ATP-dependent RNA helicase 50	XP_021812264			-2.95	0
defense response	XP_021826828					7.14	0
defense response	XP_021834073			-3.84	0.006
defense response to fungus	XP_021811713			-5.3	0.032
Defensin-like protein 2	XP_021821152	-5.71	0.017
Dehydration-responsive element-binding protein 1A-like	XP_021826871			4.12	0	3.59	0
Dehydration-responsive element-binding protein 1E-like	XP_021803668			6.39	0.022	5.31	0.044
Dehydration-responsive element-binding protein 3-like	XP_021819453					-2.44	0.014
Dehydrin COR47	XP_021810223			-2.31	0.012
Dehydrin HIRD11	XP_021815314					-2.24	0.003
Dehydrin Xero 2-like	XP_021833772	-4	0.007
Dehydroascorbate reductase 2 (Glutathione S-transferase DHAR2-like)	XP_021813812			-3.27	0
DELLA protein	XP_021811985			-3.05	0
Delta(12)-fatty-acid desaturase FAD2 isoform X1 (Delta(12)-fatty-acid desaturase FAD2 isoform X2) (Delta(12)-fatty-acid desaturase FAD2 isoform X3)	XP_021830635			2.19	0.002
Delta(8)-fatty-acid desaturase 1-like	XP_021807929					-2.3	0.002
Delta-1-pyrroline-5-carboxylate dehydrogenase 12A1. mitochondrial	XP_021808354			-2.16	0.003
Delta-1-pyrroline-5-carboxylate synthase-like	XP_021821672			-2.1	0.017
Deoxynucleoside triphosphate triphosphohydrolase SAMHD1 homolog isoform X2	XP_021809765			-3.36	0.031
Desiccation protectant protein Lea14 homolog	XP_021807993	-4.12	0.002
Desiccation protectant protein Lea14 homolog	XP_021807994					-2.5	0.005
Desiccation-related protein PCC13-62-like	XP_021803908			8.89	0	3.36	0.002
Desiccation-related protein PCC13-62-like	XP_021808379			6.62	0.001	2.9	0.005
Desiccation-related protein PCC13-62-like	XP_021808391			8.19	0
DExH-box ATP-dependent RNA helicase DExH14 isoform X3	XP_021815406			331.82	0
D-galacturonate reductase-like	XP_021821178			16.16	0	24.81	0.002
Diacylglycerol kinase (DAG kinase) (EC 2.7.1.107)	XP_021832311			2.87	0
Dihydrodipicolinate reductase-like protein CRR1. chloroplastic	XP_021827074			-3	0.007
Dihydropyrimidinase-like	XP_021804080			-2.07	0.009
Diphosphomevalonate decarboxylase (EC 4.1.1.33)	XP_021829371			2.25	0.003
Diphosphomevalonate decarboxylase (EC 4.1.1.33)	XP_021833848			2.32	0
Dirigent protein	XP_021810386					-2.81	0
Dirigent protein	XP_021811540					2.12	0.016
Dirigent protein	XP_021812827			3.67	0.001	4.25	0.001
Dirigent protein	XP_021820525			4.39	0
Dirigent protein	XP_021821437					-4.35	0
Disease resistance protein At1g50180	XP_021804707			2.01	0.021
Disease resistance protein At1g50180	XP_021804715			2.04	0.024
Disease resistance protein At1g50180 isoform X1	XP_021807361					2.93	0.001
Disease resistance protein At1g50180 isoform X1	XP_021807362	2.11	0.045			2.34	0.03
Disease resistance protein At4g27190-like	XP_021815589			14.13	0
Disease resistance protein At4g27190-like	XP_021823843			-2.89	0
Disease resistance protein At4g27190-like isoform X1	XP_021826661			-428.34	0.006
Disease resistance protein RGA3	XP_021800637			-2.28	0.029
Disease resistance protein RGA3	XP_021802744			-2.7	0.004
Disease resistance protein RGA3	XP_021808154					3.81	0
Disease resistance protein RGA3	XP_021808231			-2.5	0.007
Disease resistance protein RGA3	XP_021808242	3.09	0.01
Disease resistance protein RGA3	XP_021820501			3.84	0.022
Disease resistance protein RGA4	XP_021814693			-2.58	0.001
Disease resistance protein RGA4 isoform X1	XP_021834781			-2.33	0
Disease resistance protein RGA4 isoform X1	XP_021834790			-2.35	0
Disease resistance protein RGA4 isoform X2	XP_021832118	477.91	0.017
Disease resistance protein RGA4 isoform X2	XP_021834805	-2.29	0.021
Disease resistance protein RML1A-like	XP_021800119					2.66	0
Disease resistance protein RML1A-like	XP_021831131					2.37	0.002
Disease resistance protein RPM1-like	XP_021802932			-2.19	0
Disease resistance protein RPM1-like	XP_021805324			33.5	0.017
Disease resistance protein RPM1-like	XP_021829432					3.41	0.045
Disease resistance protein RPM1-like	XP_021830278			4.69	0.003	4.74	0.038
Disease resistance protein RPM1-like	XP_021831472					10.7	0
Disease resistance RPP13-like protein 1	XP_021803256			-2.85	0.001
Disease resistance RPP13-like protein 1 isoform X1	XP_021803209			-271.73	0.019
Disease resistance RPP13-like protein 4	XP_021811754	-2.73	0.012
Disease resistance RPP13-like protein 4	XP_021815432					2.41	0.001
Disease resistance RPP13-like protein 4	XP_021831670			-2.06	0.002
Disease resistance RPP13-like protein 4 isoform X1	XP_021811679			-270.9	0.019
Disease resistance RPP13-like protein 4 isoform X2	XP_021824889					-2.89	0.047
Divinyl chlorophyllide a 8-vinyl-reductase. chloroplastic (EC 1.3.1.75)	XP_021807763			-3.49	0.002
DNA (Cytosine-5)-methyltransferase DRM2-like	XP_021817370			-2.47	0.001
DNA binding	XP_021822066			-2.13	0.034
DNA damage-repair/toleration protein DRT100-like	XP_021803699			2.96	0
DNA ligase (EC 6.5.1.1)	XP_021823156					-579.47	0.009
DNA ligase 6-like isoform X5	XP_021823159	20.89	0			16.58	0.008
DNA repair protein recA homolog 3. mitochondrial isoform X1	XP_021805051			7.01	0.009
DNA repair protein REV1 (EC 2.7.7.-)	XP_021827327			25.13	0.01
DNA topoisomerase (EC 5.6.2.1)	XP_021804756			-3.52	0.022
DNA topoisomerase 2 (EC 5.6.2.2)	XP_021824766			-3.13	0.04			2.85	0.006
DNA-3-methyladenine glycosylase	XP_021815129			-2.58	0.006
DNA-templated transcription	XP_021812441					3.07	0.017
DNA-templated transcription termination	XP_021816663			-2.51	0.003
Dof zinc finger protein	XP_021805503			-2.87	0.004
Dof zinc finger protein	XP_021809408	-2.74	0
Dof zinc finger protein	XP_021809971			-2.56	0
Dof zinc finger protein	XP_021828359					27.56	0
Dormancy-associated protein homolog 3 isoform X1 (Dormancy-associated protein homolog 3-like isoform X1)	XP_021802046			-2.31	0.009
Dormancy-associated protein homolog 4 isoform X2	XP_021823518					-3.01	0
Double-strand break repair protein	XP_021829933					373.73	0.01
DUF724 domain-containing protein 3-like isoform X2	XP_021828399			325.57	0.013
DUF724 domain-containing protein 3-like isoform X4	XP_021828401			-4.96	0.016
DUF724 domain-containing protein 7 isoform X3	XP_021812668					-4.13	0.041
DUF724 domain-containing protein 7 isoform X4	XP_021812669			2.4	0.006
Dynamin-like protein ARC5	XP_021826169			-2.04	0.012
Dynamin-related protein 1E-like	XP_021825141			-2.7	0.003
Dynamin-related protein 4C-like	XP_021822547			-2.99	0.019
Dynamin-related protein 4C-like	XP_021822753			-2.14	0.01
Dynamin-related protein 4C-like	XP_021822755			-2.19	0.001
Dynamin-related protein 4C-like	XP_021822757			-2.46	0
Dynamin-related protein 4C-like isoform X1	XP_021822751			-2.08	0.001
Dynein light chain	XP_021829130			-3.18	0.007
Dynein light chain	XP_021831234	-2.97	0.017
E3 ubiquitin ligase BIG BROTHER-related	XP_021806652			3.23	0
E3 ubiquitin-protein ligase At1g12760 isoform X3	XP_021809845					-8.96	0.026
E3 ubiquitin-protein ligase ATL6-like	XP_021817470	2.13	0.003			3.22	0
E3 ubiquitin-protein ligase RGLG2-like	XP_021813231			2.31	0
E3 ubiquitin-protein ligase RGLG5	XP_021818500			4.87	0
E3 ubiquitin-protein ligase RHA1B-like	XP_021807940	2.37	0.001			2.47	0
E3 ubiquitin-protein ligase RZFP34	XP_021824085	-2.14	0.004			-2.09	0.006
E3 ubiquitin-protein ligase SGR9. amyloplastic-like isoform X1	XP_021828159			-6.14	0
E3 ubiquitin-protein ligase SGR9. amyloplastic-like isoform X2	XP_021828160			-6.11	0
Early light-induced protein 1. chloroplastic-like	XP_021832858			-13.4	0	-6.32	0
Early light-induced protein 1. chloroplastic-like	XP_021832866			-2.79	0	-2.22	0.006
Early nodulin-55-2-like	XP_021819451					84.12	0
Early nodulin-like protein 3	XP_021807336							-3.42	0.021
EG45-like domain containing protein	XP_021834530			7.57	0	5.21	0.002
EH domain-containing protein 2-like	XP_021823201			-2.13	0.02
EIN3-binding F-box protein 1	XP_021822334	2.47	0
EIN3-binding F-box protein 1-like	XP_021817792	3.34	0			2.66	0.002
ELMO domain-containing protein A	XP_021829504					-4.25	0.046
Elongation factor G. chloroplastic (cEF-G)	XP_021810313			-2.13	0.002
Elongation factor Tu	XP_021801718			-3.19	0
Elongation of fatty acids protein 3-like	XP_021820956			2.63	0.018
Embryogenesis-associated protein EMB8 isoform X1	XP_021831878					-5.59	0.022
Embryonic protein DC-8-like isoform X1	XP_021833626			-20.65	0.001
Endo-1.31.4-beta-D-glucanase-like	XP_021806496					3.47	0
Endo-1.31.4-beta-D-glucanase-like	XP_021806499					3.34	0.048
Endochitinase 2-like	XP_021807867			26.75	0	221.49	0.041
Endochitinase A-like	XP_021811345			2.37	0.026
Endochitinase EP3-like	XP_021801673			5.24	0.002	4.96	0.01
Endochitinase EP3-like	XP_021801674			5.36	0.036
Endochitinase EP3-like	XP_021829540					26.39	0
Endochitinase-like	XP_021830689					10.95	0
Endochitinase-like	XP_021830694			3.26	0	8.19	0
Endoglucanase (EC 3.2.1.4)	XP_021816520					2.11	0.043
Endoglucanase (EC 3.2.1.4)	XP_021820805			-2.62	0.014
endomembrane system organization	XP_021826721					-2.24	0.002
endoplasmic reticulum	XP_021807630			2.1	0.005
endoplasmic reticulum	XP_021824269			2.73	0
Endoribonuclease Dicer homolog 3a-like isoform X1	XP_021830577	-2.77	0.034
Endoribonuclease Dicer homolog 3a-like isoform X2	XP_021830578			-2.48	0.001
endosome	XP_021826043			4.59	0.05
Enhancer of polycomb-like protein	XP_021825298			258.31	0.027
Epidermal patterning factor-like protein	XP_021828179			-5.14	0.046
Epidermis-specific secreted glycoprotein EP1-like	XP_021815702			21.33	0
Epoxide hydrolase 1	XP_021833963					-2.48	0
Epoxide hydrolase 4-like	XP_021829821			5.29	0
epoxide hydrolase activity	XP_021816466			-3.19	0.026
epoxide hydrolase A-like	XP_021834303			2.84	0	2.92	0.001
Equilibrative nucleotide transporter 8	XP_021817789	3.04	0.001
Esterase-like	XP_021806633					2.04	0.02
Ethylene receptor	XP_021807404					3.91	0
Ethylene-responsive transcription factor 1A	XP_021813614					4.73	0
Ethylene-responsive transcription factor 1B	XP_021804659					29.21	0
Ethylene-responsive transcription factor 1B-like	XP_021811101					191.84	0
Ethylene-responsive transcription factor 1B-like	XP_021814829					70.31	0
Ethylene-responsive transcription factor 2-like	XP_021823371					6.14	0.029
Ethylene-responsive transcription factor 4	XP_021821714			2.05	0.009
Ethylene-responsive transcription factor 4	XP_021825867					3.7	0
Ethylene-responsive transcription factor ABR1-like	XP_021806737			3.69	0.001	5.82	0.014
Ethylene-responsive transcription factor ERF017	XP_021805010					9	0
Ethylene-responsive transcription factor ERF027	XP_021826879			2.35	0.007
Ethylene-responsive transcription factor ERF027-like	XP_021809841					3.62	0.008
Ethylene-responsive transcription factor ERF034-like	XP_021812305					-3.48	0
Ethylene-responsive transcription factor ERF061	XP_021818645	-4.43	0
Ethylene-responsive transcription factor ERF071	XP_021805190					2.9	0
Ethylene-responsive transcription factor ERF091	XP_021830259			4.52	0.001
Ethylene-responsive transcription factor ERF098-like	XP_021804671			11.67	0.038
Ethylene-responsive transcription factor ERF098-like	XP_021814840					32.13	0.013
Ethylene-responsive transcription factor ERF105-like	XP_021823405					4.75	0
Ethylene-responsive transcription factor ERF105-like	XP_021823406					4.91	0
Ethylene-responsive transcription factor ERF109-like	XP_021832686					4.94	0.002
Ethylene-responsive transcription factor ERF113	XP_021828249					4.8	0
Ethylene-responsive transcription factor RAP2-7-like isoform X1	XP_021809226			2.51	0
Ethylene-responsive transcription factor RAP2-7-like isoform X2	XP_021809227			2.06	0.015
Ethylene-responsive transcription factor SHINE 2-like	XP_021822357			-7.59	0
Ethylene-responsive transcription factor TINY-like isoform X1 (Ethylene-responsive transcription factor TINY-like isoform X2)	XP_021807206			3.46	0.031
Ethylene-responsive transcription factor WRI1	XP_021805791					-2.48	0.001
Eukaryotic translation initiation factor 3 subunit B-like isoform X2	XP_021825116			25.03	0.018
Eukaryotic translation initiation factor 3 subunit C (eIF3c) (Eukaryotic translation initiation factor 3 subunit 8) (eIF3 p110)	XP_021804802			12.25	0.002
Eukaryotic translation initiation factor 3 subunit C (eIF3c) (Eukaryotic translation initiation factor 3 subunit 8) (eIF3 p110)	XP_021808174	-13.62	0.036
Exocyst subunit Exo70 family protein	XP_021809911			2.41	0.006
Exocyst subunit Exo70 family protein	XP_021813668			3.23	0.011
Exocyst subunit Exo70 family protein	XP_021832611			4.49	0.002	25.99	0
Exocyst subunit Exo70 family protein	XP_021833886					2.68	0
exocytosis	XP_021804576			-2.46	0.001
Exopolyphosphatase PRUNE1-like isoform X1	XP_021823695	41.18	0
Expansin	XP_021807445					-2.88	0
Expansin	XP_021812476					-4.19	0.004
Expansin	XP_021812477					-4.9	0.003
Expansin	XP_021820587					35.26	0
Expansin	XP_021825556			-2.35	0.001
Expansin	XP_021828378			2.13	0.011
Expansin-B15-like	XP_021823475			-2.48	0.023
Expansin-B2	XP_021807204			4.79	0.002
Expansin-B3-like	XP_021815300					-2.73	0.001
Expansin-like A2	XP_021807864	-2.64	0.018
Expansin-like B1	XP_021813518			10.88	0.002	873.63	0.003
Extensin-3-like	XP_021818445							-7.3	0
Extensin-3-like	XP_021830165					6.35	0.001
extracellular region	XP_021817690					2.77	0.001
Extracellular ribonuclease LE-like	XP_021807565	-5.05	0.009
extracellular ribonuclease-like	XP_021815853			-3.06	0.028
Extra-large guanine nucleotide-binding protein 2-like isoform X2	XP_021815755			477.74	0.004
FAD-dependent urate hydroxylase-like	XP_021802539			20.15	0.022
FAD-dependent urate hydroxylase-like	XP_021803181					10.7	0
FAD-dependent urate hydroxylase-like	XP_021810481			-5.46	0.027
FAD-dependent urate hydroxylase-like	XP_021810482					2.04	0.033
FAD-dependent urate hydroxylase-like	XP_021834731			14.8	0
Farnesyl pyrophosphate synthase 1	XP_021828140			2.01	0.003
Farnesyl pyrophosphate synthase 2-like isoform X1 (Farnesyl pyrophosphate synthase 2-like isoform X2)	XP_021818008			3.75	0
Farnesyl pyrophosphate synthase 2-like isoform X1 (Farnesyl pyrophosphate synthase 2-like isoform X2)	XP_021818009			3.96	0
Fasciclin-like arabinogalactan protein 1	XP_021818263			-2.23	0.002	-2.03	0.012
Fasciclin-like arabinogalactan protein 12	XP_021830581			-2.36	0.015
Fasciclin-like arabinogalactan protein 12	XP_021830630			-3.75	0.001
Fasciclin-like arabinogalactan protein 12	XP_021830645			-22.79	0
Fasciclin-like arabinogalactan protein 12	XP_021830658			-6.89	0
Fasciclin-like arabinogalactan protein 12	XP_021830669			-4.11	0
Fasciclin-like arabinogalactan protein 12	XP_021830681			-4.95	0
Fasciclin-like arabinogalactan protein 8	XP_021825579					-2.29	0.006
Fatty acid amide hydrolase-like isoform X1 (Fatty acid amide hydrolase-like isoform X2)	XP_021820877					-2.79	0
Fatty acid hydroperoxide lyase. chloroplastic	XP_021822886			-2.13	0.003
Fatty acyl-CoA reductase (EC 1.2.1.84)	XP_021801473			10.86	0
Fatty acyl-CoA reductase (EC 1.2.1.84)	XP_021821753					3.38	0.007
FBD-associated F-box protein At1g61330	XP_021815458			3.43	0
F-box protein At1g19160	XP_021809185					18.87	0.012
F-box protein At1g61340-like	XP_021815398			3.19	0	3.84	0
F-box protein At2g27310	XP_021802480	3.19	0.008
F-box protein At2g32560-like	XP_021806716	2.99	0			2.48	0.014
F-box protein FBW2	XP_021808220			-2.05	0.007
F-box protein SKIP2	XP_021829747					2.56	0
F-box/kelch-repeat protein At3g23880-like	XP_021815373			2.95	0	5.3	0
F-box/kelch-repeat protein At3g24760-like	XP_021806002			-6.7	0
F-box/kelch-repeat protein At5g60570	XP_021830603			2.12	0.031
F-box/kelch-repeat protein SKIP11-like	XP_021807589			2.15	0.002	2.58	0
Ferredoxin	XP_021811846			-3.7	0
Ferredoxin	XP_021824672			-2.91	0
Ferredoxin	XP_021824673			-2.83	0
Ferredoxin--NADP reductase. chloroplastic (FNR) (EC 1.18.1.2)	XP_021814995			-3.56	0
Ferredoxin-thioredoxin reductase catalytic chain. chloroplastic (EC 1.8.7.2) (Ferredoxin-thioredoxin reductase subunit B)	XP_021811545			-2.41	0.007
Ferric reduction oxidase 7. chloroplastic-like	XP_021804427			-2.68	0.001
Ferric reduction oxidase 7. chloroplastic-like	XP_021824474			-2.31	0.01
Fe-S cluster assembly factor HCF101. chloroplastic-like isoform X2	XP_021807287			-4.3	0
fibronectin-binding protein A-like	XP_021834863					-3.35	0
Filament-like plant protein 4	XP_021830999			-2.01	0.007
Filament-like plant protein 7	XP_021823913			-2.66	0	-2.13	0.005
Filament-like plant protein 7	XP_021823914			-2.73	0	-2.1	0.007
Filament-like plant protein 7 isoform X2	XP_021814621			-2.51	0.005
Filament-like plant protein isoform X3	XP_021806645			-2.05	0.03
Fimbrin-2	XP_021816467			-2.19	0.012
Flavin-containing monooxygenase (EC 1.-.-.-)	XP_021805021			8.25	0.001
Flavin-containing monooxygenase (EC 1.-.-.-)	XP_021810669			-4.21	0.002
Flavonoid 3'-monooxygenase-like	XP_021804818					18.94	0
Flavonoid 3'-monooxygenase-like	XP_021804836			2.21	0.027
Flavonoid 3'-monooxygenase-like	XP_021805004			4.68	0
Flavonoid 3'-monooxygenase-like	XP_021832876			-3.14	0.009	-2.21	0.006
Flavonol synthase (Flavonol synthase/flavanone 3-hydroxylase)	XP_021810872			-3.65	0.001
Floral homeotic protein APETALA 2 isoform X1	XP_021814618			-2.64	0	-2.14	0.009
fluoride transmembrane transport	XP_021810625			-2.35	0.027
formamidase-like	XP_021832932			-2.12	0.001
formate--tetrahydrofolate ligase (EC 6.3.4.3)	XP_021821402			-354.66	0.012
Formin-2-like	XP_021816771			-2.79	0
Formin-like protein	XP_021816953					-3.43	0.002
Formin-like protein	XP_021818767					-2.07	0.002
Formin-like protein	XP_021823778			-2.22	0
Formin-like protein 18 isoform X1	XP_021805328					5.24	0
fructose-bisphosphatase (EC 3.1.3.11) (D-fructose-1.6-bisphosphate 1-phosphohydrolase)	XP_021834612			-4.07	0
Fructose-bisphosphate aldolase (EC 4.1.2.13)	XP_021806333			-2.82	0
Fructose-bisphosphate aldolase (EC 4.1.2.13)	XP_021816196			-13.64	0
Fructose-bisphosphate aldolase (EC 4.1.2.13)	XP_021818027			-4.47	0.003
Fructose-bisphosphate aldolase-lysine N-methyltransferase. chloroplastic isoform X5	XP_021801808					-5.69	0.045
FT-interacting protein 1	XP_021815479					122.93	0
FT-interacting protein 1-like	XP_021801645					-2.18	0.032
FT-interacting protein 1-like	XP_021801646					-2.28	0.021
Fucosyltransferase (EC 2.4.1.-)	XP_021807436			4.7	0.002
Fucosyltransferase (EC 2.4.1.-)	XP_021831733			2.58	0.02
GABA transporter 1-like	XP_021821718			3	0.001	2.97	0.014
galactinol--sucrose galactosyltransferase (EC 2.4.1.82)	XP_021800122			4.07	0	2.58	0.002
galactinol--sucrose galactosyltransferase (EC 2.4.1.82)	XP_021800123			3.86	0	2.37	0.003
galactinol--sucrose galactosyltransferase (EC 2.4.1.82)	XP_021800124			3.99	0	2.48	0.002
galactinol--sucrose galactosyltransferase (EC 2.4.1.82)	XP_021809026			2.25	0.007
Galacturonokinase isoform X2	XP_021825184					-5.91	0.041
Gamma-glutamyl peptidase 5-like	XP_021816825					-3.38	0.014
Gamma-glutamylcyclotransferase (EC 4.3.2.9)	XP_021819340	3.15	0			2.05	0.043
GBF-interacting protein 1-like	XP_021800583	2.62	0.042
GDP-mannose transporter GONST2-like isoform X1	XP_021816255					5.24	0.024
GDP-mannose transporter GONST2-like isoform X2	XP_021816256					7.55	0.009
GDSL esterase/lipase 2-like	XP_021819931			18.61	0	9.27	0.002
GDSL esterase/lipase 5-like	XP_021804832			-2.1	0.045
GDSL esterase/lipase APG	XP_021800355			-13.47	0			10.93	0.04
GDSL esterase/lipase At1g28590-like	XP_021811867					-2.1	0.016
GDSL esterase/lipase At1g28590-like	XP_021811881			-2.13	0.02
GDSL esterase/lipase At1g54790-like isoform X1	XP_021817537							-36.59	0.015
GDSL esterase/lipase At1g54790-like isoform X1	XP_021834082			-4.22	0.048
GDSL esterase/lipase At1g74460	XP_021820673					-3.02	0
GDSL esterase/lipase At2g04570-like	XP_021801117			-4.91	0	-3.42	0.014
GDSL esterase/lipase At2g23540-like	XP_021809504					-3.29	0
GDSL esterase/lipase At2g42990-like isoform X1	XP_021801120			-4.38	0.025
GDSL esterase/lipase At3g26430-like	XP_021833582					-2.69	0.047
GDSL esterase/lipase At3g48460	XP_021808465			-17.34	0
GDSL esterase/lipase At4g01130	XP_021807934			-4.8	0
GDSL esterase/lipase At4g10955-like	XP_021824843			-2.08	0.033
GDSL esterase/lipase At4g26790	XP_021807802					-3.56	0
GDSL esterase/lipase At4g28780-like	XP_021803960	521.19	0.017
GDSL esterase/lipase At5g03610 isoform X2	XP_021810168					-2.37	0.037
GDSL esterase/lipase At5g03610-like	XP_021825758					-3.05	0.046
GDSL esterase/lipase At5g03610-like	XP_021825767					-4.15	0
GDSL esterase/lipase At5g03610-like isoform X3	XP_021808611					-2.71	0.001
GDSL esterase/lipase At5g14450-like isoform X1 (GDSL esterase/lipase At5g14450-like isoform X2)	XP_021813660			-2.2	0.003
GDSL esterase/lipase At5g14450-like isoform X1 (GDSL esterase/lipase At5g14450-like isoform X2)	XP_021813666			-2.01	0.01
GDSL esterase/lipase At5g22810	XP_021812192					-2.89	0
GDSL esterase/lipase At5g33370-like	XP_021800805	443.45	0.029
GDSL esterase/lipase At5g37690-like	XP_021833607					-3.93	0
GDSL esterase/lipase At5g55050-like	XP_021803235			7.43	0
GDSL esterase/lipase At5g55050-like	XP_021803992			7.86	0
GDSL esterase/lipase At5g55050-like	XP_021820535			11.77	0	9.23	0
GDSL esterase/lipase LTL1-like	XP_021800768	73.9	0
GEM-like protein 5	XP_021822942			2.67	0
GEM-like protein 8	XP_021802241					2.36	0.005
Geraniol 8-hydroxylase-like	XP_021802633			202.3	0
Geraniol 8-hydroxylase-like	XP_021809605	10.19	0.003
Geraniol 8-hydroxylase-like	XP_021809646					69.99	0
Geraniol 8-hydroxylase-like	XP_021810329			2.77	0.008	3.24	0
Geranyl diphosphate phosphohydrolase-like	XP_021815114					-4.85	0.006
geranylgeranyl diphosphate reductase (EC 1.3.1.83) (Geranylgeranyl reductase)	XP_021820672			-2.11	0.013
Geranylgeranyl transferase type-2 subunit alpha (EC 2.5.1.60) (Geranylgeranyl transferase type II subunit alpha)	XP_021810943					-317.64	0.017
Germin-like protein	XP_021802702			9.26	0
Germin-like protein	XP_021809135			8.85	0	6.5	0.001
Gibberellin 2-beta-dioxygenase 1	XP_021805563			-2.47	0.002	-2.17	0.014
Gibberellin 2-beta-dioxygenase 8 isoform X1	XP_021821469			-24.42	0
Gibberellin 2-beta-dioxygenase 8 isoform X1	XP_021821470			-22.27	0	-3.58	0.015
Gibberellin 2-beta-dioxygenase 8 isoform X1	XP_021821471			-20.04	0	-3.38	0.037
Gibberellin 2-beta-dioxygenase 8-like	XP_021811316			3.33	0	8.09	0
Gibberellin 2-beta-dioxygenase-like	XP_021834205					4.7	0.041
Gibberellin receptor GID1B-like	XP_021820047	2.08	0.003			3.67	0
Gibberellin receptor GID1B-like	XP_021820048	2.1	0.003			3.91	0
Gibberellin receptor GID1B-like	XP_021820049	2.12	0.002			3.62	0
Gibberellin-regulated protein 14	XP_021812328					-4.12	0
Gibberellin-regulated protein 6-like	XP_021818917			-2.74	0.002
Gibberellin-regulated protein 6-like	XP_021820697			-7.05	0.006
Glucan 1.3-beta-glucosidase A-like	XP_021809704	4.14	0.034			109.71	0
glucan endo-1.3-beta-D-glucosidase (EC 3.2.1.39) ((1->3)-beta-glucan endohydrolase) (Beta-1.3-endoglucanase)	XP_021801296			-3.21	0.001	-2.24	0.007
glucan endo-1.3-beta-D-glucosidase (EC 3.2.1.39) ((1->3)-beta-glucan endohydrolase) (Beta-1.3-endoglucanase)	XP_021808667			-2.54	0.041
glucan endo-1.3-beta-D-glucosidase (EC 3.2.1.39) ((1->3)-beta-glucan endohydrolase) (Beta-1.3-endoglucanase)	XP_021810619			15.6	0	8.44	0
glucan endo-1.3-beta-D-glucosidase (EC 3.2.1.39) ((1->3)-beta-glucan endohydrolase) (Beta-1.3-endoglucanase)	XP_021810623			22.81	0	10.95	0
glucan endo-1.3-beta-D-glucosidase (EC 3.2.1.39) ((1->3)-beta-glucan endohydrolase) (Beta-1.3-endoglucanase)	XP_021813848			2.09	0.004
glucan endo-1.3-beta-D-glucosidase (EC 3.2.1.39) ((1->3)-beta-glucan endohydrolase) (Beta-1.3-endoglucanase)	XP_021820201					44.09	0
glucan endo-1.3-beta-D-glucosidase (EC 3.2.1.39) ((1->3)-beta-glucan endohydrolase) (Beta-1.3-endoglucanase)	XP_021820255					47.4	0
glucan endo-1.3-beta-D-glucosidase (EC 3.2.1.39) ((1->3)-beta-glucan endohydrolase) (Beta-1.3-endoglucanase)	XP_021820344					52.72	0.001
glucan endo-1.3-beta-D-glucosidase (EC 3.2.1.39) ((1->3)-beta-glucan endohydrolase) (Beta-1.3-endoglucanase)	XP_021820355			7.23	0.014	45.77	0
glucan endo-1.3-beta-D-glucosidase (EC 3.2.1.39) ((1->3)-beta-glucan endohydrolase) (Beta-1.3-endoglucanase)	XP_021823812			-2.39	0.016
glucan endo-1.3-beta-D-glucosidase (EC 3.2.1.39) ((1->3)-beta-glucan endohydrolase) (Beta-1.3-endoglucanase)	XP_021829704			2.79	0
glucan endo-1.3-beta-D-glucosidase (EC 3.2.1.39) ((1->3)-beta-glucan endohydrolase) (Beta-1.3-endoglucanase)	XP_021831419			-2.09	0.02
Glucan endo-1.3-beta-glucosidase isoform X1	XP_021820289			16.21	0	9.03	0.005
Glucan endo-1.3-beta-glucosidase isoform X2	XP_021820296			17.06	0	11.64	0.003
Glucan endo-1.3-beta-glucosidase-like	XP_021820266			3.34	0	3.38	0.02
Glucan endo-1.3-beta-glucosidase-like	XP_021820278			14.28	0	8.97	0.006
Glucomannan 4-beta-mannosyltransferase 9-like	XP_021810182			-2.23	0.007	-4.56	0
Glucose-1-phosphate adenylyltransferase (EC 2.7.7.27) (ADP-glucose pyrophosphorylase)	XP_021812553			-2.51	0.001
Glucose-1-phosphate adenylyltransferase (EC 2.7.7.27) (ADP-glucose pyrophosphorylase)	XP_021828374			-7.77	0	-2.39	0.004
Glucose-1-phosphate adenylyltransferase (EC 2.7.7.27) (ADP-glucose pyrophosphorylase)	XP_021830154			-3.57	0.01
Glucose-6-phosphate 1-dehydrogenase (EC 1.1.1.49)	XP_021805909			-2.16	0.005
Glucose-6-phosphate/phosphate translocator 2. chloroplastic	XP_021821552			5.55	0
Glucuronoxylan 4-O-methyltransferase 3-like	XP_021813087					-2.27	0.002
Glutamate decarboxylase (EC 4.1.1.15)	XP_021802723			-2.11	0.001
Glutamate decarboxylase (EC 4.1.1.15)	XP_021821124			5.23	0	2.27	0.019
Glutamate decarboxylase (EC 4.1.1.15)	XP_021823826			3.33	0
Glutamate receptor	XP_021803120					2.99	0.004
Glutamate receptor	XP_021803121					3.41	0.001
Glutamate receptor	XP_021803122					3.61	0
Glutamate receptor	XP_021803926			3.2	0.001	4.21	0.005
Glutamate receptor	XP_021804508			-4.07	0
Glutamate receptor	XP_021804516					-2.54	0
Glutamate receptor	XP_021804517					-2.78	0.001
Glutamate receptor	XP_021804555			-2.78	0.001
Glutamate receptor	XP_021804556			-2.79	0.002
Glutamate receptor	XP_021804557			-3.7	0
Glutamate receptor	XP_021804558			-2.96	0
Glutamate receptor	XP_021805259			5.98	0.001	15.34	0
Glutamate receptor	XP_021832533			2.42	0.03	4.58	0
Glutamate receptor	XP_021834690			2.91	0.002	4.5	0.01
Glutamate receptor 3.6-like	XP_021804537			-2.63	0.001
glutamate synthase (NADH) (EC 1.4.1.14)	XP_021826269					-2.82	0.023
glutaminase (EC 3.5.1.2)	XP_021831322			4.21	0.005
glutaminase (EC 3.5.1.2)	XP_021831330			3.17	0
Glutamine synthetase (EC 6.3.1.2)	XP_021806485			-5.8	0	-2.06	0.04
Glutamyl-tRNA reductase (EC 1.2.1.70)	XP_021801145			2.22	0
Glutaredoxin-C9	XP_021830240			3.5	0
glutathione gamma-glutamylcysteinyltransferase (EC 2.3.2.15)	XP_021814856					48.55	0
glutathione gamma-glutamylcysteinyltransferase (EC 2.3.2.15)	XP_021814857					3.98	0
glutathione gamma-glutamylcysteinyltransferase (EC 2.3.2.15)	XP_021814858					-45.97	0.018
Glutathione reductase (GRase) (EC 1.8.1.7)	XP_021816615			2.45	0
Glutathione reductase (GRase) (EC 1.8.1.7)	XP_021816621			2.42	0
Glutathione S-transferase (GST) (EC 2.5.1.18)	XP_021806048			9.45	0
Glutathione S-transferase (GST) (EC 2.5.1.18)	XP_021806049			3.92	0	4.25	0.002
Glutathione S-transferase (GST) (EC 2.5.1.18)	XP_021820694			16.23	0
Glutathione S-transferase (GST) (EC 2.5.1.18)	XP_021820719			219.26	0.02
Glutathione S-transferase (GST) (EC 2.5.1.18)	XP_021832971					4.03	0
Glutathione S-transferase F9-like	XP_021824879			6.99	0	3.44	0.026
glutathione transferase (EC 2.5.1.18)	XP_021802594			-2.59	0.002
glutathione transferase (EC 2.5.1.18)	XP_021802938			8.77	0
glutathione transferase (EC 2.5.1.18)	XP_021803379			5.63	0
glutathione transferase (EC 2.5.1.18)	XP_021806046			8.24	0	8.1	0.011
glutathione transferase (EC 2.5.1.18)	XP_021806047			9.12	0
glutathione transferase (EC 2.5.1.18)	XP_021806050			6.77	0.003
glutathione transferase (EC 2.5.1.18)	XP_021806063			5.22	0	4.39	0
glutathione transferase (EC 2.5.1.18)	XP_021808192					2.38	0.015
glutathione transferase (EC 2.5.1.18)	XP_021823852			-5.84	0.021
glutathione transferase (EC 2.5.1.18)	XP_021829546					17.91	0.018
Glyceraldehyde-3-phosphate dehydrogenase (EC 1.2.1.-)	XP_021808446			-2.32	0.01
Glyceraldehyde-3-phosphate dehydrogenase (EC 1.2.1.-)	XP_021822966			-2.81	0
Glyceraldehyde-3-phosphate dehydrogenase (EC 1.2.1.-)	XP_021827556			-4.75	0
Glycerate dehydrogenase	XP_021810465			-3.3	0
Glycerate dehydrogenase-like	XP_021813991			-3.73	0
Glycerol-3-phosphate 2-O-acyltransferase 6	XP_021828957					-2.59	0
Glycerol-3-phosphate acyltransferase 5-like	XP_021813718					-2.7	0
Glycerol-3-phosphate dehydrogenase [NAD(+)] (EC 1.1.1.8)	XP_021833340					-2.32	0.001
Glycine cleavage system H protein	XP_021828348			-3.99	0
Glycine-rich protein 2-like	XP_021820409			-3.11	0	-2.64	0.006
Glycine-rich protein A3-like	XP_021813106							-3.23	0.045
Glycine-rich protein DOT1-like	XP_021809011					-2.66	0.016
Glycosyltransferase (EC 2.4.1.-)	XP_021800270					2.75	0.043
Glycosyltransferase (EC 2.4.1.-)	XP_021801349			11.91	0	10.89	0
Glycosyltransferase (EC 2.4.1.-)	XP_021801475					5.33	0.046
Glycosyltransferase (EC 2.4.1.-)	XP_021805390			-2.03	0.041	-2.75	0.008
Glycosyltransferase (EC 2.4.1.-)	XP_021807918			5.46	0.001	4.56	0.039
Glycosyltransferase (EC 2.4.1.-)	XP_021807920			12.67	0.008
Glycosyltransferase (EC 2.4.1.-)	XP_021807923					10.48	0
Glycosyltransferase (EC 2.4.1.-)	XP_021807927			12.85	0	7.13	0.012
Glycosyltransferase (EC 2.4.1.-)	XP_021808014	3.06	0
Glycosyltransferase (EC 2.4.1.-)	XP_021808913			8.61	0.026
Glycosyltransferase (EC 2.4.1.-)	XP_021809242			-2.21	0.014
Glycosyltransferase (EC 2.4.1.-)	XP_021811148			-4.4	0
Glycosyltransferase (EC 2.4.1.-)	XP_021811151			-4.18	0	-3.34	0
Glycosyltransferase (EC 2.4.1.-)	XP_021815584			-8.1	0
Glycosyltransferase (EC 2.4.1.-)	XP_021815585	44.42	0.025
Glycosyltransferase (EC 2.4.1.-)	XP_021816047			-4.74	0.001	-3.09	0
Glycosyltransferase (EC 2.4.1.-)	XP_021816053			-3.31	0.012	-3.24	0
Glycosyltransferase (EC 2.4.1.-)	XP_021816054			-8.29	0.033
Glycosyltransferase (EC 2.4.1.-)	XP_021816257			-4.66	0.024
Glycosyltransferase (EC 2.4.1.-)	XP_021817338			4.78	0
Glycosyltransferase (EC 2.4.1.-)	XP_021818441			2.13	0.003
Glycosyltransferase (EC 2.4.1.-)	XP_021818666					2.48	0
Glycosyltransferase (EC 2.4.1.-)	XP_021818670					2.73	0
Glycosyltransferase (EC 2.4.1.-)	XP_021818810					30.15	0
Glycosyltransferase (EC 2.4.1.-)	XP_021818811					31.52	0
Glycosyltransferase (EC 2.4.1.-)	XP_021818815					11.21	0
Glycosyltransferase (EC 2.4.1.-)	XP_021821628					28.5	0
Glycosyltransferase (EC 2.4.1.-)	XP_021821642					10.69	0
Glycosyltransferase (EC 2.4.1.-)	XP_021821651			3.85	0	29.09	0
Glycosyltransferase (EC 2.4.1.-)	XP_021821658					11.63	0
Glycosyltransferase (EC 2.4.1.-)	XP_021821752			2.5	0.015
Glycosyltransferase (EC 2.4.1.-)	XP_021823305			2.74	0	4.05	0
Glycosyltransferase (EC 2.4.1.-)	XP_021823916					2.26	0
Glycosyltransferase (EC 2.4.1.-)	XP_021823918					14.6	0
Glycosyltransferase (EC 2.4.1.-)	XP_021823920			2.17	0.005	3.47	0
Glycosyltransferase (EC 2.4.1.-)	XP_021823924			22.37	0
Glycosyltransferase (EC 2.4.1.-)	XP_021823928			31.93	0
Glycosyltransferase (EC 2.4.1.-)	XP_021823929			20.04	0
Glycosyltransferase (EC 2.4.1.-)	XP_021823934			-3.09	0.007	-2.38	0.004
Glycosyltransferase (EC 2.4.1.-)	XP_021826589					5.11	0
Glycosyltransferase (EC 2.4.1.-)	XP_021826599					9.12	0
Glycosyltransferase (EC 2.4.1.-)	XP_021826732			-13.15	0.001	-7.13	0.002
Glycosyltransferase (EC 2.4.1.-)	XP_021826878					-2.22	0.004
Glycosyltransferase (EC 2.4.1.-)	XP_021826890			3.99	0
Glycosyltransferase (EC 2.4.1.-)	XP_021827454			-4.6	0.007
Glycosyltransferase (EC 2.4.1.-)	XP_021827455			-4.58	0.016
Glycosyltransferase (EC 2.4.1.-)	XP_021829563			34.02	0.019
Glycosyltransferase (EC 2.4.1.-)	XP_021829564			14.14	0.016
Glycosyltransferase (EC 2.4.1.-)	XP_021831973					10.59	0
Glycosyltransferase (EC 2.4.1.-)	XP_021831974			167.57	0.032
Glycosyltransferase (EC 2.4.1.-)	XP_021833657			28.21	0	39.1	0.018
Glycosyltransferase (EC 2.4.1.-)	XP_021834103			6.1	0
Glycosyltransferase (EC 2.4.1.-)	XP_021834419					3.14	0.031
Glycosyltransferase (EC 2.4.1.-)	XP_021834706			-4.49	0
Glycosyltransferase 7	XP_021819205			2.44	0.003
glycosyltransferase activity	XP_021833810			438.4	0.008
Glycosyltransferases (EC 2.4.-.-)	XP_021819398			-2.29	0.004
Golgi apparatus	XP_021802904					-2.66	0
Golgi apparatus	XP_021825021					138.32	0
Golgin subfamily A member 4 isoform X5	XP_021834764							23.01	0.037
Golgin subfamily A member 6-like protein 22	XP_021803310					-3.05	0
GPI-anchored CFEM domain protein ARB_01545-like isoform X1	XP_021803342			19.55	0
GPI-anchored CFEM domain protein ARB_01545-like isoform X2	XP_021803343			14.03	0
GRF1-interacting factor 1	XP_021811120					-8.1	0.026
GTP cyclohydrolase II (EC 3.5.4.25)	XP_021824425					2.59	0
GTP diphosphokinase (EC 2.7.6.5)	XP_021821904			-3.19	0
GTP-binding protein OBGC. chloroplastic	XP_021818680					-2.25	0.014
GTP-binding protein YPTM2-like	XP_021829624			2.57	0.047
G-type lectin S-receptor-like serine/threonine-protein kinase At1g11410	XP_021802769					2.3	0.009
G-type lectin S-receptor-like serine/threonine-protein kinase At1g61610	XP_021809326			2.55	0.005
G-type lectin S-receptor-like serine/threonine-protein kinase CES101	XP_021828578			23.65	0
G-type lectin S-receptor-like serine/threonine-protein kinase CES101 isoform X3	XP_021801374			-2.52	0.002
G-type lectin S-receptor-like serine/threonine-protein kinase LECRK1	XP_021834393			4.66	0
G-type lectin S-receptor-like serine/threonine-protein kinase LECRK3	XP_021803153			5.33	0.003	15.54	0.001
G-type lectin S-receptor-like serine/threonine-protein kinase LECRK3	XP_021832246			2.12	0.006	2.1	0.009
G-type lectin S-receptor-like serine/threonine-protein kinase SD1-1 isoform X4	XP_021808516					5.37	0.009
Guanine nucleotide-binding protein alpha subunit (GP-alpha)	XP_021805241			2.01	0.007
Guanosine nucleotide diphosphate dissociation inhibitor	XP_021828025					432.37	0.011
guanylate kinase (EC 2.7.4.8)	XP_021831483					3.14	0.002
guanylate kinase (EC 2.7.4.8)	XP_021831485			2.09	0.002
H/ACA ribonucleoprotein complex subunit	XP_021834454			2.07	0.019
Haloacid dehalogenase-like hydrolase domain-containing protein 3	XP_021820546			-3.13	0	-2.41	0
Haloacid dehalogenase-like hydrolase domain-containing protein Sgpp	XP_021825084			2.08	0.002
Haloacid dehalogenase-like hydrolase domain-containing protein Sgpp	XP_021825092			8.27	0	6.49	0
Heat shock 22 kDa protein. mitochondrial	XP_021831941	2.04	0.023
Heat shock 70 kDa protein 18-like	XP_021801227			-2.09	0.022
Heat shock 70 kDa protein 18-like	XP_021801228			-2.28	0.009
Heat shock 70 kDa protein 18-like	XP_021830911			-2.36	0.001
Heat shock 70 kDa protein 8	XP_021811889			-4.34	0	-2.6	0.018
Heat shock 70 kDa protein-like	XP_021802969	2.13	0.013			2.59	0.011
Heat shock cognate 70 kDa protein-like	XP_021801226			-2.47	0.001
Heat shock cognate 70 kDa protein-like	XP_021830912			-2.19	0.01
Heat shock cognate 70 kDa protein-like	XP_021830913			-2.3	0.005
Heat shock cognate 70 kDa protein-like	XP_021830914			-2.11	0.01
Heat shock cognate 70 kDa protein-like	XP_021830916			-2.09	0.014
Heat shock cognate 70 kDa protein-like	XP_021830917			-2.89	0
Heat shock cognate 70 kDa protein-like	XP_021830918			-2.99	0
Heat shock cognate 70 kDa protein-like	XP_021830919							-3.11	0.04
Heat shock protein 83	XP_021827013							-5.09	0
Heat stress transcription factor A-4b-like	XP_021815378					2.13	0
Heat stress transcription factor B-2a-like	XP_021825794			3.88	0.014
Heat stress transcription factor B-3	XP_021826380			2.05	0.021	3.6	0
Heavy metal-associated isoprenylated plant protein 20	XP_021824201			-2.84	0.002
Heavy metal-associated isoprenylated plant protein 28-like	XP_021812091			9.05	0.034
Heavy metal-associated isoprenylated plant protein 32 isoform X2	XP_021806465			-2.14	0.046
Heavy metal-associated isoprenylated plant protein 34	XP_021817524			-2.44	0.006	-2.25	0.004
Heavy metal-associated isoprenylated plant protein 36	XP_021816961			-6.23	0.006	-3.05	0.021
Heavy metal-associated isoprenylated plant protein 39-like	XP_021820788			3.41	0.001
Heavy metal-associated isoprenylated plant protein 39-like	XP_021827089					2.15	0
Heavy metal-associated isoprenylated plant protein 4 isoform X1	XP_021813140					-4.69	0
Heavy metal-associated isoprenylated plant protein 4-like	XP_021804360					-10.42	0.011
Heavy metal-associated isoprenylated plant protein 7-like	XP_021818294			-2.8	0.002
Heavy metal-associated isoprenylated plant protein 7-like	XP_021828111			-2.59	0.009
HECT-type E3 ubiquitin transferase (EC 2.3.2.26)	XP_021818086			-39.6	0			-86.34	0.04
helicase activity	XP_021813435			-2.35	0.002
helicase activity	XP_021813436			-2.91	0
helicase activity	XP_021823635			-2.42	0
helicase activity	XP_021833768					2.7	0
Heparan-alpha-glucosaminide N-acetyltransferase isoform X1	XP_021816942			-3.13	0.027
Heparan-alpha-glucosaminide N-acetyltransferase isoform X2	XP_021816943			-2.61	0.004
Heptahelical transmembrane protein 4 isoform X1	XP_021805541			2.03	0.003
Heterogeneous nuclear ribonucleoprotein A3 homolog 2-like	XP_021822502			-5.31	0
Hexose carrier protein HEX6-like	XP_021823375					3.57	0
Hexose carrier protein HEX6-like	XP_021823426					2.04	0.013
Hexose carrier protein HEX6-like	XP_021824970					2.07	0.008
Hexosyltransferase (EC 2.4.1.-)	XP_021806711			164.05	0.037	28.58	0
Hexosyltransferase (EC 2.4.1.-)	XP_021810060					94.08	0
Hexosyltransferase (EC 2.4.1.-)	XP_021810124	12.96	0.002
Hexosyltransferase (EC 2.4.1.-)	XP_021810129			2.18	0.006
Hexosyltransferase (EC 2.4.1.-)	XP_021810326					7.18	0
Hexosyltransferase (EC 2.4.1.-)	XP_021811138	2.6	0.014
Hexosyltransferase (EC 2.4.1.-)	XP_021811504	-8.35	0.013
Hexosyltransferase (EC 2.4.1.-)	XP_021820955			2.61	0.006
Hexosyltransferase (EC 2.4.1.-)	XP_021829001			-2.63	0.017
Hexosyltransferase (EC 2.4.1.-)	XP_021829473	-3.46	0.04
High mobility group B protein 1-like	XP_021805566			-2.53	0.014
High mobility group B protein 1-like	XP_021805567			-2.41	0.024
Histidine kinase 1 isoform X2	XP_021815742			-6.21	0
Histidine kinase 5	XP_021805293					4.77	0.015
Histidine protein methyltransferase 1 homolog isoform X1	XP_021811566					-10.8	0.038
Histidine-containing phosphotransfer protein	XP_021800826			-2.53	0.004
Histone H1	XP_021815719			-3.53	0
Histone H2A	XP_021819095			-2.27	0.015
Histone H2B	XP_021819078			14.34	0
Histone H4	XP_021820341					-2.04	0.011
Histone-lysine N-methyltransferase SUVR5 isoform X2	XP_021809433	2.93	0.01
Homeobox protein ATH1	XP_021800508			-2.21	0.019
Homeobox protein knotted-1-like 1	XP_021821233			-12.58	0
Homeobox protein knotted-1-like 2	XP_021821782			-2.56	0
Homeobox protein LUMINIDEPENDENS isoform X1	XP_021820075			3.02	0.024
Homeobox-leucine zipper protein (HD-ZIP protein) (Homeodomain transcription factor)	XP_021807539			-4.12	0.003
Homeobox-leucine zipper protein (HD-ZIP protein) (Homeodomain transcription factor)	XP_021807540			-4.85	0.001
Homeobox-leucine zipper protein (HD-ZIP protein) (Homeodomain transcription factor)	XP_021808275	-2.01	0.026			-2.45	0
Homeobox-leucine zipper protein (HD-ZIP protein) (Homeodomain transcription factor)	XP_021808346	-2.23	0
Homeobox-leucine zipper protein (HD-ZIP protein) (Homeodomain transcription factor)	XP_021815007			2.36	0.007	2.82	0
Homeobox-leucine zipper protein (HD-ZIP protein) (Homeodomain transcription factor)	XP_021818912			-12.79	0.003
Homeobox-leucine zipper protein HAT4-like	XP_021825327					-2.31	0.012
Homeobox-leucine zipper protein HAT9-like	XP_021821776					2.31	0
Homeobox-leucine zipper protein HDG2 isoform X1	XP_021822852			-369.16	0.007
Homeobox-leucine zipper protein HDG2 isoform X3	XP_021822854			131.06	0.048
Homeobox-leucine zipper protein HOX11-like isoform X1	XP_021808868			2.83	0	4.47	0
Homeobox-leucine zipper protein HOX11-like isoform X2	XP_021808869	2.41	0.005			2.54	0.003
Homocysteine S-methyltransferase 1	XP_021822720					2.09	0.044
Homocysteine S-methyltransferase 3-like	XP_021828180			-3.37	0	2.2	0.005
HRAS-like suppressor 2	XP_021828327			-16.48	0.001	-4.11	0.027
HVA22-like protein	XP_021807417			-2.21	0.031
HVA22-like protein	XP_021818284			-2.31	0.001
HVA22-like protein	XP_021820741			-2.17	0.012
hydrolase activity	XP_021829930	-8.24	0.019
Hydrolase C777.06c isoform X3	XP_021817219			-8.14	0.037
Hydrophobic protein RCI2B	XP_021830409			-2.25	0.035	-2.14	0.031
Hydroxymethylglutaryl-CoA synthase (HMG-CoA synthase) (EC 2.3.3.10) (3-hydroxy-3-methylglutaryl coenzyme A synthase)	XP_021803499			2.94	0.001
Hydroxyproline O-galactosyltransferase GALT6-like isoform X2	XP_021833075			-190.78	0.025
Hydroxyproline O-galactosyltransferase HPGT1-like	XP_021834111					8.85	0.001
Hyoscyamine 6-dioxygenase-like	XP_021814761					42.91	0
IAA-amino acid hydrolase ILR1-like 1	XP_021818687					6.02	0
IAA-amino acid hydrolase ILR1-like 4	XP_021829666			3.11	0
IAA-amino acid hydrolase ILR1-like 6	XP_021806587					2.33	0.023
Inactive cadmium/zinc-transporting ATPase HMA3	XP_021815974			-2.22	0.014
Inactive cadmium/zinc-transporting ATPase HMA3	XP_021815975			-2.19	0.014			-2.58	0.038
Inactive methylesterase 20 isoform X2	XP_021809465					11.23	0.001
Indole-3-acetate O-methyltransferase 1-like isoform X2	XP_021825720			-13.86	0.028
innate immune response	XP_021833319			-26.95	0.035
Inorganic pyrophosphatase 1-like	XP_021829592							-2.6	0.015
Inositol hexakisphosphate and diphosphoinositol-pentakisphosphate kinase (EC 2.7.4.24)	XP_021808778			3.52	0.022
Inositol hexakisphosphate and diphosphoinositol-pentakisphosphate kinase (EC 2.7.4.24)	XP_021808779			6.81	0
Inositol oxygenase (EC 1.13.99.1) (Myo-inositol oxygenase)	XP_021807117	17.19	0.017
Interactor of constitutive active ROPs 2. chloroplastic isoform X3	XP_021816653					-2.71	0.003
intracellular organelle	XP_021806186			-4.13	0.003
intracellular organelle	XP_021810830			-3.46	0.013	-2.62	0.029
intracellular organelle	XP_021833252			51.7	0.008
intracellular signal transduction	XP_021811384			2.12	0.013
Ion channel POLLUX-like 2	XP_021822069					-2.4	0.007
IQ domain-containing protein IQM1	XP_021805056			3.98	0	4.96	0
IQ domain-containing protein IQM1-like	XP_021823574			25.1	0
Isoamylase 1. chloroplastic isoform X2	XP_021825177			-2.59	0.001
Isoamylase 2. chloroplastic	XP_021805716			-2.46	0
Isoeugenol synthase 1-like	XP_021812117			4.75	0.006
Isoeugenol synthase 1-like	XP_021812123			28.65	0
Isoflavone reductase homolog	XP_021833163			19.99	0	9.21	0
Isoflavone reductase-like protein	XP_021828331			-2.14	0.004
Isoleucine N-monooxygenase 2-like	XP_021810529			90.3	0
Jacalin-related lectin 3	XP_021831524							-2.75	0.002
Jasmonate O-methyltransferase-like	XP_021831606			-2.03	0.017	-3.95	0
Kelch domain-containing protein 4 isoform X1	XP_021808459			-2.05	0.032
KH domain-containing protein HEN4 isoform X2 (KH domain-containing protein HEN4 isoform X3)	XP_021812471					-2.18	0.036
Kinase-interacting protein 1-like	XP_021824957			2.51	0.003
Kinesin-like protein	XP_021821596			-3.3	0.003
Kinesin-like protein	XP_021827708			-2.12	0.003
Kinesin-like protein KIN-12F isoform X2	XP_021815825			-669.65	0.002
Kinesin-like protein KIN-14F	XP_021818095			-2.81	0.001	-2.26	0.007
Kinesin-like protein KIN-14T	XP_021816719	2.28	0.033
Kinesin-like protein KIN-7K. chloroplastic isoform X1 (Kinesin-like protein KIN-7K. chloroplastic isoform X2)	XP_021812832			-2.53	0.001
Kinesin-like protein KIN-7K. chloroplastic isoform X1 (Kinesin-like protein KIN-7K. chloroplastic isoform X2)	XP_021812833			-2.43	0.002
Kinesin-like protein KIN-7K. chloroplastic isoform X1 (Kinesin-like protein KIN-7K. chloroplastic isoform X2)	XP_021812834			-2.1	0.007
Kinesin-like protein KIN-UC	XP_021833900			-2.18	0.015
Kiwellin-like	XP_021812348			12.5	0.008
Kunitz trypsin inhibitor 2-like	XP_021810333					9.76	0
Kunitz trypsin inhibitor 2-like	XP_021831664					5.62	0.001
KW-0732~Signal	XP_021806112							23.19	0.013
Laccase (EC 1.10.3.2) (Benzenediol:oxygen oxidoreductase) (Diphenol oxidase) (Urishiol oxidase)	XP_021803024			26.36	0
Laccase (EC 1.10.3.2) (Benzenediol:oxygen oxidoreductase) (Diphenol oxidase) (Urishiol oxidase)	XP_021814279	3.4	0.007
Laccase (EC 1.10.3.2) (Benzenediol:oxygen oxidoreductase) (Diphenol oxidase) (Urishiol oxidase)	XP_021814580	2.54	0.012
Laccase (EC 1.10.3.2) (Benzenediol:oxygen oxidoreductase) (Diphenol oxidase) (Urishiol oxidase)	XP_021819117			4.27	0.025
Laccase (EC 1.10.3.2) (Benzenediol:oxygen oxidoreductase) (Diphenol oxidase) (Urishiol oxidase)	XP_021819124	-5.94	0.01
Laccase (EC 1.10.3.2) (Benzenediol:oxygen oxidoreductase) (Diphenol oxidase) (Urishiol oxidase)	XP_021825503	5.58	0.002
Laccase (EC 1.10.3.2) (Benzenediol:oxygen oxidoreductase) (Diphenol oxidase) (Urishiol oxidase)	XP_021825507	2.99	0.002
Laccase (EC 1.10.3.2) (Benzenediol:oxygen oxidoreductase) (Diphenol oxidase) (Urishiol oxidase)	XP_021829543			6.87	0
Laccase (EC 1.10.3.2) (Benzenediol:oxygen oxidoreductase) (Diphenol oxidase) (Urishiol oxidase)	XP_021833316			3.04	0.005
Lachrymatory-factor synthase-like	XP_021807171			-5.72	0	-3.32	0
Lactosylceramide 4-alpha-galactosyltransferase-like	XP_021823810			2.73	0.015
Lactoylglutathione lyase (EC 4.4.1.5) (Glyoxalase I)	XP_021821535			-2.23	0.005
Lamin-like protein	XP_021821878					-2.24	0.043
LanC-like protein GCL1	XP_021803260			-2.76	0.02
LanC-like protein GCL1	XP_021803457			-2.56	0.001	-2.58	0.004
La-related protein 6B isoform X1	XP_021814119			4.07	0.017
La-related protein 6C isoform X1	XP_021821358					5.56	0.002
large proline-rich protein BAG6	XP_021802572			9.37	0.017
Large ribosomal RNA subunit accumulation protein YCED homolog 2. chloroplastic	XP_021815911			-6.47	0.001
L-ascorbate oxidase (EC 1.10.3.3)	XP_021816393			4.3	0	4.45	0
L-ascorbate oxidase homolog	XP_021802573			2.23	0.004
L-ascorbate oxidase homolog	XP_021821576			2.83	0
L-ascorbate peroxidase (EC 1.11.1.11)	XP_021800203			-3.82	0
L-ascorbate peroxidase (EC 1.11.1.11)	XP_021816332					-2.44	0.027
Late embryogenesis abundant protein At1g64065-like	XP_021827124			17.98	0.05
LEAF RUST 10 DISEASE-RESISTANCE LOCUS RECEPTOR-LIKE PROTEIN KINASE-like 1.2	XP_021802600			5.11	0.016	14.99	0.023
LEAF RUST 10 DISEASE-RESISTANCE LOCUS RECEPTOR-LIKE PROTEIN KINASE-like 2.1	XP_021810737			2.24	0.016
LEAF RUST 10 DISEASE-RESISTANCE LOCUS RECEPTOR-LIKE PROTEIN KINASE-like 2.1	XP_021821626			2.55	0.018
LEAF RUST 10 DISEASE-RESISTANCE LOCUS RECEPTOR-LIKE PROTEIN KINASE-like 2.1	XP_021833855	-2.56	0.01
LEAF RUST 10 DISEASE-RESISTANCE LOCUS RECEPTOR-LIKE PROTEIN KINASE-like 2.1 isoform X1	XP_021833854	-458.81	0.024
LEAF RUST 10 DISEASE-RESISTANCE LOCUS RECEPTOR-LIKE PROTEIN KINASE-like 2.2	XP_021807644					2.49	0.005
LEAF RUST 10 DISEASE-RESISTANCE LOCUS RECEPTOR-LIKE PROTEIN KINASE-like 2.2	XP_021826660			2.85	0.043
LEAF RUST 10 DISEASE-RESISTANCE LOCUS RECEPTOR-LIKE PROTEIN KINASE-like 2.5	XP_021832750			2.43	0.001
LEAF RUST 10 DISEASE-RESISTANCE LOCUS RECEPTOR-LIKE PROTEIN KINASE-like 2.7	XP_021806538	2.43	0.009
leaf senescence	XP_021812012			-2.02	0.01
leaf senescence	XP_021821522			-3.15	0
leaf senescence	XP_021829477					4.08	0
leaf senescence	XP_021830364			-2.37	0.005
Legumain isoform X1	XP_021810342			-3.41	0
Lethal(2) giant larvae protein homolog SRO77 isoform X1	XP_021805644					-3.99	0.003
Leucine-rich repeat extensin-like protein 3	XP_021814951							-3.19	0.002
Leucine-rich repeat extensin-like protein 4	XP_021827189	5.5	0
Leucine-rich repeat protein 1-like	XP_021800874			-4.93	0.031
Leucine-rich repeat receptor protein kinase EMS1-like	XP_021800217			3	0	2.91	0.026
leucine--tRNA ligase (EC 6.1.1.4) (Leucyl-tRNA synthetase)	XP_021819693			-2.48	0.001
Leucoanthocyanidin reductase-like isoform X1 (Leucoanthocyanidin reductase-like isoform X2)	XP_021810770					-2.4	0.004
Leucoanthocyanidin reductase-like isoform X1 (Leucoanthocyanidin reductase-like isoform X2)	XP_021810771					-2.86	0
Leucoanthocyanidin reductase-like isoform X1 (Leucoanthocyanidin reductase-like isoform X2)	XP_021810772					-2.55	0.002
Licodione synthase-like	XP_021800238			-3.49	0
Licodione synthase-like	XP_021803341			-3.16	0.004
Light-harvesting complex-like protein OHP1. chloroplastic	XP_021825551			-3.22	0.002
Light-regulated protein	XP_021823628			-2.46	0.039
lignan biosynthetic process	XP_021816105			-2.11	0.016
LIM domain-containing protein WLIM1-like	XP_021832619			-2.29	0.016	-2.22	0.002
LIM domain-containing protein WLIM1-like isoform X1 (LIM domain-containing protein WLIM1-like isoform X2) (LIM domain-containing protein WLIM1-like isoform X3)	XP_021822213					-2.4	0.049
Linamarin synthase 2-like	XP_021824044					-12.51	0
Linoleate 13S-lipoxygenase 2-1. chloroplastic-like	XP_021822559					-2.73	0
lipase 1	XP_021817271			2.41	0.001
lipid binding	XP_021813563					2.83	0.009
lipid metabolic process	XP_021806993			-2.8	0.001
lipid metabolic process	XP_021820239					9.69	0.008
lipid metabolic process	XP_021824704	2.44	0.003
lipid metabolic process	XP_021824727			3.61	0	3.19	0.04
lipid metabolic process	XP_021825282					214.21	0
lipid transport	XP_021802030					-6.09	0.002
Lipid-binding protein AIR1	XP_021822291			-4.33	0
Lipid-transfer protein DIR1	XP_021813877	4.85	0.031
Lipid-transfer protein DIR1	XP_021816415					2.56	0
Lipoxygenase (EC 1.13.11.-)	XP_021817420					3.38	0
Lipoxygenase (EC 1.13.11.-)	XP_021817421			3.3	0
Lipoxygenase (EC 1.13.11.-)	XP_021817422			2.75	0.003
Lipoxygenase (EC 1.13.11.-)	XP_021820334			-2.29	0
Lipoxygenase (EC 1.13.11.-)	XP_021822553					-2.17	0.011
LisH domain-containing protein C1711.05-like isoform X1	XP_021806288			-3.94	0.011	-2.61	0.006
L-lactate dehydrogenase (EC 1.1.1.27)	XP_021823874			2.27	0.047
LOB domain-containing protein 15	XP_021824774					14.73	0.001
LOB domain-containing protein 1-like	XP_021818563			8.11	0
LOB domain-containing protein 1-like	XP_021829799			2.2	0.007
LOB domain-containing protein 41	XP_021832374			2.2	0.029	2.08	0.001
LOB domain-containing protein 4-like	XP_021828556			-2.63	0.019
Long-chain-alcohol oxidase (EC 1.1.3.20)	XP_021800094			-3.2	0.022
Long-chain-alcohol oxidase FAO4A	XP_021808567			-32.43	0
Long-chain-fatty-acid--CoA ligase (EC 6.2.1.3)	XP_021833858					-2.58	0
Long-chain-fatty-acid--CoA ligase (EC 6.2.1.3)	XP_021834507					-2.36	0
LOW QUALITY PROTEIN: 3-ketodihydrosphingosine reductase	XP_021825054			-5.84	0.033	-14.79	0
LOW QUALITY PROTEIN: 4-coumarate--CoA ligase-like 9	XP_021809625					8.67	0
LOW QUALITY PROTEIN: aldehyde oxidase GLOX-like	XP_021829568	2.56	0.001
LOW QUALITY PROTEIN: amino acid transporter AVT1I-like	XP_021812466			8.79	0.01
LOW QUALITY PROTEIN: GDSL esterase/lipase At5g37690-like	XP_021823853					-3.54	0
LOW QUALITY PROTEIN: heavy metal-associated isoprenylated plant protein 28	XP_021823228					94.78	0.001
LOW QUALITY PROTEIN: heavy metal-associated isoprenylated plant protein 37-like	XP_021824194			-5.84	0	-2.5	0.001
LOW QUALITY PROTEIN: histidine kinase 2	XP_021805851			-2.78	0
LOW QUALITY PROTEIN: lanC-like protein GCL1	XP_021816368			-2.62	0	-2.75	0
LOW QUALITY PROTEIN: licodione synthase-like	XP_021800242			-3.58	0
LOW QUALITY PROTEIN: licodione synthase-like	XP_021820382			-3.39	0
LOW QUALITY PROTEIN: monocopper oxidase-like protein SKS1	XP_021823456	-2.31	0.047
LOW QUALITY PROTEIN: photosystem II repair protein PSB27-H1. chloroplastic	XP_021832314			-2.43	0.012
LOW QUALITY PROTEIN: probable beta-D-xylosidase 7	XP_021809987			-2.45	0
LOW QUALITY PROTEIN: probable receptor-like protein kinase At2g23200	XP_021829737	-2.6	0.001
LOW QUALITY PROTEIN: protein DOG1-like 1	XP_021813637			-2.55	0.005
LOW QUALITY PROTEIN: receptor protein kinase CLAVATA1	XP_021831209			-2.16	0.007			-3.44	0
LOW QUALITY PROTEIN: thaumatin-like protein 1	XP_021830522			13.25	0	3.32	0.006
WAT1-related protein	XP_021810119			-2.3	0.035
WAT1-related protein	XP_021810668			-2.87	0.002
WAT1-related protein	XP_021812912					-5.04	0.011
WAT1-related protein	XP_021823583			11.53	0.006
WAT1-related protein	XP_021823941							-4.05	0.007
WD repeat-containing protein 55 homolog	XP_021820056			3.82	0.008
WEB family protein At2g40480	XP_021824803					-2.72	0.009
Xanthine dehydrogenase 1-like isoform X1	XP_021818217			2.67	0	2.07	0.003
Xanthine dehydrogenase 1-like isoform X2	XP_021818230			196.01	0.039
Xanthohumol 4'-O-methyltransferase-like	XP_021832336			-2.02	0.031	-4.35	0
Xanthohumol 4'-O-methyltransferase-like	XP_021832356			-2.23	0.011
Xyloglucan endotransglucosylase/hydrolase (EC 2.4.1.207)	XP_021800282			-3.58	0.003
Xyloglucan endotransglucosylase/hydrolase (EC 2.4.1.207)	XP_021802094			-5.61	0
Xyloglucan endotransglucosylase/hydrolase (EC 2.4.1.207)	XP_021808926	-2.99	0.002					-4.97	0.04
Xyloglucan endotransglucosylase/hydrolase (EC 2.4.1.207)	XP_021810076					2.45	0.006
Xyloglucan endotransglucosylase/hydrolase (EC 2.4.1.207)	XP_021811722					12.61	0
Xyloglucan endotransglucosylase/hydrolase (EC 2.4.1.207)	XP_021811723			3.13	0.002	10.24	0
Xyloglucan endotransglucosylase/hydrolase (EC 2.4.1.207)	XP_021811724			4.24	0	5.32	0.001
Xyloglucan endotransglucosylase/hydrolase (EC 2.4.1.207)	XP_021811725					4.76	0
Xyloglucan endotransglucosylase/hydrolase (EC 2.4.1.207)	XP_021811726					7.02	0
Xyloglucan endotransglucosylase/hydrolase (EC 2.4.1.207)	XP_021811727					11.38	0
Xyloglucan endotransglucosylase/hydrolase (EC 2.4.1.207)	XP_021811728					7.51	0
Xyloglucan endotransglucosylase/hydrolase (EC 2.4.1.207)	XP_021815907			2.52	0.001
Xyloglucan endotransglucosylase/hydrolase (EC 2.4.1.207)	XP_021815908			2.43	0.002
Xyloglucan endotransglucosylase/hydrolase (EC 2.4.1.207)	XP_021815909			2.24	0.006
Xyloglucan endotransglucosylase/hydrolase (EC 2.4.1.207)	XP_021817146			-2.65	0.001
Xyloglucan endotransglucosylase/hydrolase (EC 2.4.1.207)	XP_021825595					19.82	0
Ycf3-interacting protein 1. chloroplastic	XP_021822170			-3.67	0
YTH domain-containing family protein	XP_021824565			2.49	0
YTH domain-containing family protein	XP_021824567			2.97	0.037
Zeaxanthin epoxidase. chloroplastic (EC 1.14.15.21)	XP_021824846			-2.39	0.001
Zinc finger CCCH domain-containing protein 18-like isoform X1	XP_021815759					-2.22	0.013
Zinc finger CCCH domain-containing protein 20	XP_021807228			-2.14	0.001
Zinc finger CCCH domain-containing protein 22-like isoform X2	XP_021810634			-2.64	0.002
Zinc finger CCCH domain-containing protein 23-like	XP_021800513			-2.99	0
Zinc finger CCCH domain-containing protein 29-like	XP_021805582					2.03	0.005
Zinc finger CCCH domain-containing protein 37 isoform X1	XP_021802392			-38.99	0
Zinc finger CCCH domain-containing protein 39	XP_021817710			3.41	0.011
Zinc finger CCCH domain-containing protein 39	XP_021817711			2.8	0.049
Zinc finger CCCH domain-containing protein 40-like isoform X3	XP_021823283					-582.4	0.014
Zinc finger CCCH domain-containing protein 53-like isoform X4	XP_021813222	-104	0.006
Zinc finger CCHC domain-containing protein 10 isoform X1	XP_021826422					-37.79	0.012
Zinc finger protein 346-like	XP_021814739					-2.5	0.038
Zinc finger protein 6-like	XP_021827758					-3.07	0.014
Zinc finger protein 7-like	XP_021817334			-2.92	0
Zinc finger protein BRUTUS-like At1g18910 isoform X4	XP_021808365			2.28	0.004
Zinc finger protein CO3 isoform X1	XP_021828808			-8.55	0.001
Zinc finger protein CONSTANS-LIKE 6 isoform X1 (Zinc finger protein CONSTANS-LIKE 6 isoform X2)	XP_021813108	-3.2	0.004
Zinc finger protein WIP2	XP_021831468			-4.72	0.046
Zinc finger protein WIP2-like	XP_021818010			-2.94	0.05
Zinc finger protein ZAT10-like	XP_021832612					5.19	0
Zinc finger protein ZAT10-like	XP_021832766					4.91	0
Zinc finger protein ZAT11-like	XP_021819079			3.4	0.01
Zinc finger protein ZAT12-like	XP_021820386			2.57	0.002
Zinc transporter 5-like	XP_021800405			-4.53	0.004
Zinc-finger homeodomain protein 11-like	XP_021802529			-6.18	0
Zingipain-2-like	XP_021811553			-2.51	0.009	-3.09	0.005

## Sheet: S4
Table S4: Genes involved in the SA pathway
		Fold change
		1dpi		7dpi
Protein name		Bing	Santina	Bing	Santina
ankyrin repeat-containing protein NPR4-like	XP_021822527		-2.81
Ankyrin repeat-containing protein NPR4-like isoform X4	XP_021822530		-150.67
Calmodulin-binding protein 60 G-like isoform X1	XP_021821327	7.39		7.35
Calmodulin-binding protein 60 G-like isoform X2	XP_021821328			2.16
Chorismate mutase (EC 5.4.99.5)	XP_021820946	2.02	2.88	2.0142
isochorismate synthase (EC 5.4.4.2)	XP_021808386		-3.28	-2.51
Lipase-like PAD4	XP_021801621		2.31	2.27
Mitogen-activated protein kinase (EC 2.7.11.24)	XP_021809182	2.41	2.13	2.81
Mitogen-activated protein kinase kinase 9-like	XP_021802641	5.18	4.01	5.42
Mitogen-activated protein kinase kinase kinase 17	XP_021824784	4.98	5.601	5.43
Mitogen-activated protein kinase kinase kinase 18-like	XP_021809256			6.31
Mitogen-activated protein kinase kinase kinase 5-like	XP_021821038		40.49
Mitogen-activated protein kinase kinase kinase 7-like	XP_021807990		-2.16
NDR1/HIN1-like protein 1	XP_021805352			-2.24
NDR1/HIN1-like protein 13	XP_021802789		2.12
NDR1/HIN1-like protein 3	XP_021816880		3.02
NDR1/HIN1-like protein 6	XP_021805151		2.58	2.03
NDR1/HIN1-like protein 6	XP_021832325			8.24
Pathogenesis-related protein PR-1-like	XP_021808880		-5.59
Pathogenesis-related protein PR-4	XP_021801566		3.83	7.87
Pathogenesis-related protein PR-4	XP_021810997			2.21
Pathogenesis-related protein PR-4-like	XP_021811096			5.68	13.01
Major allergen Pru av 1-like (PR-10)	XP_021806162		6.15
Major allergen Pru av 1-like (PR-10)	XP_021806251				-3.36
Phenylalanine ammonia-lyase (EC 4.3.1.24)	XP_021826706	2,04
Protein NDR1-like	XP_021834318			2.26
Protein SAR DEFICIENT 1 isoform X1	XP_021810838	2.12		3.86
regulation of salicylic acid mediated signaling pathway	XP_021800749		2.03
regulation of salicylic acid mediated signaling pathway	XP_021802917			3.49
response to salicylic acid	XP_021801295		-2.21
response to salicylic acid (BTB/POZ and TAZ domain-containing protein 3)	XP_021814020	-2.19
Salicylic acid-binding protein 2-like	XP_021809411			12.39
Salicylic acid-binding protein 2-like	XP_021809480	2.82
Salicylic acid-binding protein 2-like	XP_021809510		6.78	56.74
Salicylic acid-binding protein 2-like isoform X1	XP_021809422	-4.93		-4.59
Salicylic acid-binding protein 2-like isoform X1	XP_021809478	3.85	7.94	3.46
Transcription factor TGA1 isoform X2	XP_021833837		-4.26
Transcription factor TGA7 isoform X1	XP_021809350		-8.52
Transcription factor TGA7 isoform X3	XP_021809363	-2.29	-7.31

## Sheet: S5
Table S5: Expression of WRKY transcription factors;
		Fold change
		1 dpi		7 dpi
Protein name	ID	Bing	Santina	Bing	Santina
Probable WRKY transcription factor 24	XP_021808064			-3.79
Probable WRKY transcription factor 24	XP_021813891			-3.35
Probable WRKY transcription factor 31	XP_021822902	4.55	5.44	8.99
Probable WRKY transcription factor 33	XP_021826437	4.28	3.31	6.68
Probable WRKY transcription factor 40	XP_021820887	-2.1	2.4	3.76
Probable WRKY transcription factor 40	XP_021821007		12.87	17.3
Probable WRKY transcription factor 40	XP_021821871	4.99	8.91	15.65
Probable WRKY transcription factor 45	XP_021823097	4.33	9.48	14.84
Probable WRKY transcription factor 46	XP_021808023		2.03	2.21
Probable WRKY transcription factor 51	XP_021801137	5.69	3.76	40.95
Probable WRKY transcription factor 51	XP_021801138	9.25		18.2
Probable WRKY transcription factor 53	XP_021818648			3.76
Probable WRKY transcription factor 65	XP_021813177		2.83
Probable WRKY transcription factor 69	XP_021829457		2.27
Probable WRKY transcription factor 69 isoform X1	XP_021805196		-2.17
Probable WRKY transcription factor 70	XP_021828523	2.37		2.97
Probable WRKY transcription factor 71	XP_021825592		-2.27	-2.19
Probable WRKY transcription factor 74	XP_021811064		-5.25
Probable WRKY transcription factor 75	XP_021818299	4	3.2	9.16
Probable WRKY transcription factor 75	XP_021828982	4.05	3.75	6.97
WRKY transcription factor WRKY24-like	XP_021810565	2.58	2.87	3.53

## Sheet: S6
Table S6: Expression of WAK-associated genes
		Fold change
		1dpi		7dpi
Protein name	ID	Bing	Santina	Bing	Santina
Wall-associated receptor kinase-like 22	XP_021824848		21.1	7
Wall-associated receptor kinase-like 1	XP_021800754			2.5
Wall-associated receptor kinase-like 1	XP_021801042		12.1	17.6
Wall-associated receptor kinase-like 1	XP_021803201			2.1
Wall-associated receptor kinase-like 1	XP_021803426			3.5
Wall-associated receptor kinase-like 1	XP_021832644			18.5
Wall-associated receptor kinase-like 11	XP_021802962		8.7	4.4
Wall-associated receptor kinase-like 11	XP_021820312		6.1
Wall-associated receptor kinase-like 8	XP_021800364		5.5	8.8
Wall-associated receptor kinase-like 8	XP_021802751		8.9	12.6
Wall-associated receptor kinase-like 8	XP_021817839		3.9	12.7
Wall-associated receptor kinase 1-like isoform X1 (Wall-associated receptor kinase 1-like isoform X2)	XP_021818163		7.5
Wall-associated receptor kinase 1-like isoform X1 (Wall-associated receptor kinase 1-like isoform X2)	XP_021818164		4.7
Wall-associated receptor kinase-like 1 isoform X1	XP_021818351		4.5	7
Wall-associated receptor kinase-like 20	XP_021813801		3.1	2.6
LOW QUALITY PROTEIN: wall-associated receptor kinase-like 1	XP_021800753		2.7
Wall-associated receptor kinase-like 3	XP_021802854		2.6	3.6
Wall-associated receptor kinase-like 6	XP_021816237		-9.5
Wall-associated receptor kinase-like 6	XP_021832643		7	9.7
Wall-associated receptor kinase 2-like	XP_021800860		-3.2
Wall-associated receptor kinase 2-like	XP_021803704		-4.4
Wall-associated receptor kinase-like 16	XP_021819396			3.2
Wall-associated receptor kinase-like 14	XP_021800268			2
LRR protein kinase EMS1-like	XP_021800210		3.66
LRR-like tyrosine-protein kinase PXC3	XP_021800134		-2.32
Probable LRR-like protein kinase At1g35710 isoform X1	XP_021800207			3.4
Probable LRR-like protein kinase At1g35710 isoform X2	XP_021800208		14.86
Probably inactive LRR-like protein kinase At2g25790	XP_021800563		5.99
Probable inactive LRR-like protein kinase At3g03770 isoform X1	XP_021800081		-4.19
Probable LRR-like serine/threonine-protein kinase At3g14840	XP_021802898		-7.79
LRR protein kinase EMS1-like	XP_021803026		5.68	3.51
LRR-like protein kinase TDR	XP_021809030			-2.14
LRR protein kinase EMS1-like	XP_021811654		2.92
LRR-like protein kinase PXC1	XP_021810957
Probable inactive LRR-like protein kinase At3g03770	XP_021815329		-3.02
Probable LRR-like serine/threonine-protein kinase At3g14840 isoform X2	XP_021814919			2.26
LRR-like serine/threonine-protein kinase At2g14440 isoform X2	XP_021814347			38.83
Probable LRR-like serine/threonine-protein kinase At3g14840 isoform X6	XP_021814923		-3.16
Probable LRR-like protein kinase At5g49770 isoform X3	XP_021815778		-3.48
Probable LRR-like protein kinase At5g49770	XP_021815793		3.11	2.88
Probable LRR-like protein kinase At5g63930	XP_021818722	5.64
Probable LRR-like protein kinase At1g35710	XP_021822025		-5.58
Probable LRR-like protein kinase At1g35710	XP_021821763		-2.64
Probable LRR-like serine/threonine-protein kinase At3g14840	XP_021821993		-2.15
LRR-like protein CLAVATA2	XP_021822137			3.3
LRR-like serine/threonine-protein kinase BAM3	XP_021822165		-3.11
Probable LRR-like protein kinase At5g63930	XP_021822175			3.44
Probable inactive LRR kinase XIAO	XP_021823963		2.97	4.44
Probable LRR-like serine/threonine-protein kinase At3g14840	XP_021824038		-3
LRR-like serine/threonine-protein kinase BAM1	XP_021829515		-3.02
Probable LRR-like protein kinase At1g35710	XP_021831983		4.68	3.64
Probable LRR-like protein kinase At1g35710	XP_021831991	2.25		4.59
Probable LRR-like protein kinase At1g35710	XP_021832747		4.5
LRR-like serine/threonine-protein kinase At1g17230	XP_021832881		-3
Probable LRR-like protein kinase At1g35710	XP_021832956			2.88
Probable LRR-like protein kinase At1g35710	XP_021833397		4.27	3.66
Probable LRR-like serine/threonine-protein kinase At3g14840	XP_021833846		-3.41
Probably inactive LRR-like protein kinase At5g48380	XP_021834105			11.83
Probably inactive LRR-like protein kinase At5g06940	XP_021834582		-2.65

## Sheet: S7
Table S7: DNA quantification in Prunus avium samples.
Sample	Date	qPCR Fold Change	RNAseq Fold Change	Gene
T1R1_1	1,00	16.92	-3.16	Foto
T1R1_1	1,00	5.69	5.75	Etil
T1R1_1	1,00	0.41	3.44	Wall
T1R1_1	1,00	0.54	3.36	Aux1
T1R1_1	1,00	1.58	3.83	Defb
T1R1_1	1,00	0.91	-2.33	Aux3
T1R1_1	1,00	0.33	-7.87	Dipt
T1R1_2	2,00	62.85	2.39	Foto
T1R1_2	2,00	0.07	-8.53	Etil
T1R1_2	2,00	0.31	-2.74	Aux1
T1R1_2	2,00	0.01	-3.75	Sucr
T2R1_2	2,00	13.61	2.03	Foto
T2R1_2	2,00	0	-6.92	Etil
T2R1_2	2,00	0.09	-2.9	Aux1
T3R1_1	1,00	20.71	13.24	Etil
T3R1_1	1,00	3.92	-6.73	Wall
T3R1_1	1,00	2.82	-2.18	Aux3
T3R1_1	1,00	6.58	373.7	LRR
T3R1_1	1,00	44.68	20.1	Oxis
T3R1_2	2,00	1.03	-2.46	Aux1
T3R1_2	2,00	4.52	-4.9	Dipt
T3R1_2	2,00	0.57	39.68	Oxis
T4R1_2	2,00	7.63	2.51	Foto
T4R1_2	2,00	0.01	-21.04	Etil
T4R1_2	2,00	0.52	-7.34	Wall
T4R1_2	2,00	0.21	-8.38	Aux1
T4R1_2	2,00	0.12	-3.45	Defb

## Sheet: S8
Table S8: Primers used for the validation of DEGs by qRT-PCR.
Gene ID	Protein names	Left	Right	Product length	Primer name
XP_021811685	Chlorophyll a-b binding protein, chloroplastic	CATTCAAGATGGGCCATGCT	TAGTCTAGCCCACCCTCACT	134	Foto
XP_021811722	Xyloglucan endotransglucosylase/hydrolase (EC 2.4.1.207)	GGTCTCAATGGTGCTTGTGG	AGTGTGAGAAGCTGTCCTCC	135	Wall
XP_021814829	Ethylene-responsive transcription factor 1B-like	CTACAGAGGGGTGAGGAGGA	ACTATCAAATGTGCCGAGCC	100	Etil
XP_021815553	Protein PIN-LIKES 3-like	GCTGCAGGAAATTTGGGGAA	GCTCCTATCGCCGTTGAAAG	113	Aux1
XP_021801566	Pathogenesis-related protein PR-4	CGCAGCAAATATGGATGGACT	CTCCATTGCTGCACTGATCC	142	Defb
XP_021801743	Sucrose synthase (EC 2.4.1.13)	AGAGGCTGAGGAGTTTGGTC	TCCATCTGAACTGACCCGTC	143	Sucr
XP_021833360	Peroxidase (EC 1.11.1.7)	GCCAAGCTGAGCAAACTTTG	ATCTGAAGCAAGCTCCTGGT	123	Oxis
XP_021827711	(-)-alpha-pinene synthase-like isoform X1 ((-)-alpha-pinene synthase-like isoform X2)	AGAGAGAGGCCATGTTGCTT	CCTTCCACAGATCCACCACT	131	Dipt
XP_021809175	Tetraspanin-3	TGTTCTGGCCAGCATTAGGA	TTGTTTCGGAATGCTGCACA	123	Aux3
XP_021802515	non-specific serine/threonine protein kinase (EC 2.7.11.1)	TGGGAAGTGGGAAAACTGGT	TGGCTATAGATCCTGGCAGC	139	LRR
XP_021805326	DNA-directed RNA polymerases II, IV and V subunit 3-like	CTCATCCCATTGACCTCCGA	GTTTGGTCGGAATGGCACTT	129	RPII
